# Supplementary material for: Crystal structure of 7,8,9,10-tetra­hydro­benzo[b]naphtho­[2,1-d]furan
Source: Acta Crystallogr E Crystallogr Commun. 2016 Jan 1;72(Pt 1):106–8. doi: 10.1107/S2056989015024512 (PMC4704761; doi:10.1107/S2056989015024512)
Supplement: Supplementary file 1 [file e-72-00106-sup1.cif]

##############################################################################
#                                                                            #
# This CIF contains the data in a paper accepted for publication in          #
# Acta Crystallographica Section E. It conforms to the requirements of       #
# Notes for Authors for Acta Crystallographica Section E, and has been       #
# peer reviewed under the auspices of the IUCr Commission on Journals.       #
#                                                                            #
# Full details of the Crystallographic Information File format               #
# are given in the paper "The Crystallographic Information File (CIF):       #
# a New Standard Archive File for Crystallography" by S. R. Hall, F. H.      #
# Allen and I. D. Brown [Acta Cryst. (1991), A47, 655-685].                  #
#                                                                            #
# The current version of the core CIF dictionary is obtainable from          #
# ftp://ftp.iucr.org/pub/cif_core.dic.                                       #
#                                                                            #
# Software is freely available for graphical display of the structure(s)     #
# in this CIF. For information consult the CIF software page                 #
# http://www.iucr.org/resources/cif/software.                                #
#                                                                            #
# This file may be used for bona fide research purposes within the           #
# scientific community so long as proper attribution is given to the journal # 
# article from which it was obtained.                                        #
#                                                                            #
##############################################################################
data_I
_audit_creation_method     'SHELXL-2014/7'
_journal_date_recd_electronic     2015-12-15
_journal_date_accepted     2015-12-21
_journal_name_full     'Acta Crystallographica, Section E'
_journal_year     2016
_journal_volume     72
_journal_issue      1
_journal_page_first     106
_journal_page_last     108
_journal_paper_category     GO
_journal_paper_doi     10.1107/S2056989015024512
_journal_coeditor_code     SU5264
loop_
    _publ_contact_author_name
    _publ_contact_author_address
    _publ_contact_author_email
    'Klaus Harms'
;
Fachbereich Chemie
Philipps-Universit\"at
Hans-Meerwein-Strasse 4
35032 Marburg
Germany
;
 klaus.harms@chemie.uni-marburg.de
    'Manfred T. Reetz'
;
Fachbereich Chemie
Philipps-Universit\"at
Hans-Meerwein-Strasse 4
35032 Marburg
Germany
Max-Planck-Institut f\"ur Kohlenforschung
Kaiser-Wilhelm-Platz 1
45470 M\"ulheim
Germany
;
 reetz@mpi-muelheim.mpg.de
_publ_contact_author_fax     '++49-6421-2825762'
_publ_contact_author_phone     '++49-6421-2827029'
_publ_section_title
;
Crystal structure of
7,8,9,10-tetrahydrobenzo[<i>b</i>]naphtho[2,1-<i>d</i>]furan
;
_publ_section_title_footnote     .
loop_
    _publ_author_name
    _publ_author_footnote
    _publ_author_address
    'Wu, Zhongyuan' .
;
Fachbereich Chemie
Philipps-Universit\"at
Hans-Meerwein-Strasse 4
35032 Marburg
Germany
Max-Planck-Institut f\"ur Kohlenforschung
Kaiser-Wilhelm-Platz 1
45470 M\"ulheim
Germany
;
    'Reetz, Manfred T.' .
;
Fachbereich Chemie
Philipps-Universit\"at
Hans-Meerwein-Strasse 4
35032 Marburg
Germany
Max-Planck-Institut f\"ur Kohlenforschung
Kaiser-Wilhelm-Platz 1
45470 M\"ulheim
Germany
;
    'Harms, Klaus' .
;
Fachbereich Chemie
Philipps-Universit\"at
Hans-Meerwein-Strasse 4
35032 Marburg
Germany
;
_publ_section_synopsis
;
The reaction of 1-naphthol with cyclohexadiene in the presence of catalytic
amounts of Lewis acid, which interacts with 1-naphthol with release of
protons, does not afford the Diels--Alder adduct but the Friedel--Crafts
products followed by aromatization. The crystal structure of the final
tetrahydrobenzonaphthofuran product is described.
;
_chemical_name_systematic
;
7,8,9,10-Tetrahydrobenzo[<i>b</i>]naphtho[2,1-<i>d</i>]furan
;
_chemical_name_common     ?
_chemical_formula_moiety     'C16 H14 O'
_chemical_formula_sum     'C16 H14 O'
_chemical_formula_iupac     'C16 H14 O'
_chemical_formula_weight     222.27
_chemical_melting_point     ?
_shelx_space_group_comment
;
The symmetry employed for this shelxl refinement is uniquely defined
by the following loop, which should always be used as a source of
symmetry information in preference to the above space-group names.
They are only intended as comments.
;
_space_group_crystal_system     orthorhombic
_space_group_name_H-M_alt     'P n a 21'
_space_group_name_Hall     'P 2c -2n'
loop_
    _space_group_symop_operation_xyz
    'x, y, z'
    '-x, -y, z+1/2'
    '-x+1/2, y+1/2, z+1/2'
    'x+1/2, -y+1/2, z'
_cell_length_a     13.8369(9)
_cell_length_b     12.2202(8)
_cell_length_c     6.8468(4)
_cell_angle_alpha     90
_cell_angle_beta     90
_cell_angle_gamma     90
_cell_volume     1157.72(13)
_cell_formula_units_Z     4
_cell_measurement_reflns_used     2867
_cell_measurement_theta_min     2.2235
_cell_measurement_theta_max     25.2324
_cell_measurement_temperature     100(2)
_exptl_crystal_description     prism
_exptl_crystal_colour     colourless
_exptl_crystal_size_max     0.16
_exptl_crystal_size_mid     0.05
_exptl_crystal_size_min     0.04
_exptl_crystal_density_diffrn     1.275
_exptl_crystal_density_meas     ?
_exptl_crystal_density_method     'not measured'
_exptl_crystal_F_000     472
_exptl_absorpt_coefficient_mu     0.078
_exptl_absorpt_correction_type     multi-scan
_exptl_absorpt_process_details
;
(SADABS; Bruker, 2014)
;
_shelx_estimated_absorpt_T_min     0.988
_shelx_estimated_absorpt_T_max     0.997
_exptl_absorpt_correction_T_min     0.94
_exptl_absorpt_correction_T_max     1.00
_diffrn_ambient_temperature     100(2)
_diffrn_radiation_type     MoK\a
_diffrn_radiation_wavelength     0.71073
_diffrn_measurement_device_type     'Bruker D8 QUEST area-detector'
_diffrn_measurement_method     '\w and \f scans'
_diffrn_detector_area_resol_mean     7.9
_diffrn_reflns_number     5983
_diffrn_reflns_av_R_equivalents     0.0381
_diffrn_reflns_theta_min     2.223
_diffrn_reflns_theta_max     25.271
_diffrn_reflns_theta_full     25.242
_diffrn_measured_fraction_theta_max     0.998
_diffrn_measured_fraction_theta_full     1.000
_diffrn_reflns_limit_h_min     -16
_diffrn_reflns_limit_h_max     16
_diffrn_reflns_limit_k_min     -14
_diffrn_reflns_limit_k_max     14
_diffrn_reflns_limit_l_min     -8
_diffrn_reflns_limit_l_max     8
_refine_special_details
;
;
_reflns_number_total     2024
_reflns_number_gt     1808
_reflns_threshold_expression     'I > 2\s(I)'
_refine_ls_structure_factor_coef     Fsqd
_refine_ls_matrix_type     full
_refine_ls_R_factor_all     0.0467
_refine_ls_R_factor_gt     0.0375
_refine_ls_wR_factor_gt     0.0778
_refine_ls_wR_factor_ref     0.0809
_refine_ls_goodness_of_fit_ref     1.089
_refine_ls_restrained_S_all     1.089
_refine_ls_number_reflns     2024
_refine_ls_number_parameters     154
_refine_ls_number_restraints     1
_refine_ls_hydrogen_treatment     constr
_refine_ls_weighting_scheme     calc
_refine_ls_weighting_details
              'w=1/[\s^2^(Fo^2^)+(0.0435P)^2^+0.0066P] where P=(Fo^2^+2Fc^2^)/3'
_atom_sites_solution_hydrogens     geom
_atom_sites_solution_primary     direct
_atom_sites_solution_secondary     difmap
_refine_ls_shift/su_max     0.000
_refine_ls_shift/su_mean     0.000
_refine_diff_density_max     0.158
_refine_diff_density_min     -0.238
_refine_ls_extinction_method     none
_refine_ls_extinction_coef     .
loop_
    _atom_type_symbol
    _atom_type_description
    _atom_type_scat_dispersion_real
    _atom_type_scat_dispersion_imag
    _atom_type_scat_source
    'C' 'C' 0.0033 0.0016
                         'International Tables Vol C Tables 4.2.6.8 and 6.1.1.4'
    'H' 'H' 0.0000 0.0000
                         'International Tables Vol C Tables 4.2.6.8 and 6.1.1.4'
    'O' 'O' 0.0106 0.0060
                         'International Tables Vol C Tables 4.2.6.8 and 6.1.1.4'
_computing_data_collection
;
APEX2 (Bruker, 2014)
;
_computing_cell_refinement
;
SAINT (Bruker, 2014)
;
_computing_data_reduction
;
SAINT (Bruker, 2014)
;
_computing_structure_solution
;
SHELXT (Sheldrick, 2015a)
;
_computing_structure_refinement
;
SHELXL (Sheldrick, 2015b)
;
_computing_molecular_graphics
;
DIAMOND (Brandenburg, 2006)
;
_computing_publication_material
;
publCIF (Westrip, 2010) and PLATON (Spek, 2009)
;
loop_
    _atom_site_type_symbol
    _atom_site_label
    _atom_site_fract_x
    _atom_site_fract_y
    _atom_site_fract_z
    _atom_site_U_iso_or_equiv
    _atom_site_adp_type
    _atom_site_calc_flag
    _atom_site_occupancy
    _atom_site_disorder_assembly
    _atom_site_disorder_group
    C C1 0.03747(16) 0.7566(2) 0.3738(4) 0.0159(5) Uani d 1 . .
    O O1 0.09729(11) 0.83253(13) 0.4640(2) 0.0165(4) Uani d 1 . .
    C C2 0.00207(19) 0.6599(2) 0.4844(4) 0.0207(6) Uani d 1 . .
    H H2A -0.0492 0.6822 0.5770 0.025 Uiso calc 1 . .
    H H2B 0.0557 0.6267 0.5596 0.025 Uiso calc 1 . .
    C C3 -0.03802(19) 0.5773(2) 0.3369(4) 0.0237(6) Uani d 1 . .
    H H3A -0.0767 0.5215 0.4070 0.028 Uiso calc 1 . .
    H H3B 0.0164 0.5395 0.2716 0.028 Uiso calc 1 . .
    C C4 -0.10145(19) 0.6329(2) 0.1823(4) 0.0232(6) Uani d 1 . .
    H H4A -0.1300 0.5763 0.0964 0.028 Uiso calc 1 . .
    H H4B -0.1551 0.6719 0.2480 0.028 Uiso calc 1 . .
    C C5 -0.04412(18) 0.7140(2) 0.0581(4) 0.0179(6) Uani d 1 . .
    H H5A -0.0036 0.6738 -0.0369 0.021 Uiso calc 1 . .
    H H5B -0.0891 0.7616 -0.0156 0.021 Uiso calc 1 . .
    C C6 0.01857(16) 0.78260(19) 0.1870(4) 0.0138(5) Uani d 1 . .
    C C7 0.06900(16) 0.8841(2) 0.1498(3) 0.0137(5) Uani d 1 . .
    C C8 0.07806(17) 0.9549(2) -0.0120(4) 0.0165(6) Uani d 1 . .
    H H8 0.0475 0.9381 -0.1326 0.020 Uiso calc 1 . .
    C C9 0.13190(18) 1.0484(2) 0.0084(4) 0.0187(6) Uani d 1 . .
    H H9 0.1371 1.0973 -0.0991 0.022 Uiso calc 1 . .
    C C10 0.18051(17) 1.07448(19) 0.1866(4) 0.0171(6) Uani d 1 . .
    C C11 0.23745(18) 1.1700(2) 0.2054(4) 0.0215(6) Uani d 1 . .
    H H11 0.2441 1.2179 0.0969 0.026 Uiso calc 1 . .
    C C12 0.28309(18) 1.1947(2) 0.3768(4) 0.0243(7) Uani d 1 . .
    H H12 0.3209 1.2593 0.3862 0.029 Uiso calc 1 . .
    C C13 0.27444(18) 1.1254(2) 0.5383(4) 0.0234(6) Uani d 1 . .
    H H13 0.3060 1.1438 0.6571 0.028 Uiso calc 1 . .
    C C14 0.22067(17) 1.0308(2) 0.5271(4) 0.0191(6) Uani d 1 . .
    H H14 0.2157 0.9837 0.6371 0.023 Uiso calc 1 . .
    C C15 0.17295(17) 1.0040(2) 0.3507(4) 0.0151(5) Uani d 1 . .
    C C16 0.11541(17) 0.9100(2) 0.3225(3) 0.0141(5) Uani d 1 . .
loop_
    _atom_site_aniso_label
    _atom_site_aniso_U_11
    _atom_site_aniso_U_22
    _atom_site_aniso_U_33
    _atom_site_aniso_U_12
    _atom_site_aniso_U_13
    _atom_site_aniso_U_23
    C1 0.0135(11) 0.0131(13) 0.0211(13) -0.0013(10) 0.0009(11) -0.0021(11)
    O1 0.0202(8) 0.0147(9) 0.0144(8) -0.0019(8) -0.0021(7) 0.0019(7)
    C2 0.0232(13) 0.0180(14) 0.0210(14) -0.0019(11) 0.0019(12) 0.0042(12)
    C3 0.0263(14) 0.0171(14) 0.0277(14) -0.0048(12) 0.0018(13) 0.0035(12)
    C4 0.0197(13) 0.0213(15) 0.0286(15) -0.0056(12) -0.0006(12) -0.0007(13)
    C5 0.0164(12) 0.0169(14) 0.0203(13) -0.0010(11) -0.0023(11) -0.0023(12)
    C6 0.0126(11) 0.0128(13) 0.0159(12) 0.0037(10) 0.0024(10) -0.0007(11)
    C7 0.0119(12) 0.0132(13) 0.0158(12) 0.0041(10) 0.0022(11) -0.0027(11)
    C8 0.0185(12) 0.0172(14) 0.0140(12) 0.0036(11) -0.0010(11) -0.0012(11)
    C9 0.0200(12) 0.0174(13) 0.0186(13) 0.0036(11) 0.0040(11) 0.0030(12)
    C10 0.0127(11) 0.0153(13) 0.0233(14) 0.0024(10) 0.0046(11) -0.0019(12)
    C11 0.0168(13) 0.0174(15) 0.0303(15) 0.0005(11) 0.0056(13) 0.0015(13)
    C12 0.0140(12) 0.0199(15) 0.0391(17) -0.0041(11) 0.0037(13) -0.0069(14)
    C13 0.0167(12) 0.0257(16) 0.0278(15) -0.0006(12) -0.0023(12) -0.0106(14)
    C14 0.0149(12) 0.0209(14) 0.0216(13) 0.0012(11) 0.0002(11) -0.0020(13)
    C15 0.0115(11) 0.0159(13) 0.0180(12) 0.0020(10) 0.0021(10) -0.0026(11)
    C16 0.0155(12) 0.0117(13) 0.0152(13) 0.0035(10) 0.0039(11) 0.0003(11)
_geom_special_details
;
 All esds (except the esd in the dihedral angle between two l.s. planes)
 are estimated using the full covariance matrix.  The cell esds are taken
 into account individually in the estimation of esds in distances, angles
 and torsion angles; correlations between esds in cell parameters are only
 used when they are defined by crystal symmetry.  An approximate (isotropic)
 treatment of cell esds is used for estimating esds involving l.s. planes.
;
loop_
    _geom_bond_atom_site_label_1
    _geom_bond_atom_site_label_2
    _geom_bond_site_symmetry_2
    _geom_bond_distance
    _geom_bond_publ_flag
    C1 C6 . 1.343(3) ?
    C1 O1 . 1.388(3) ?
    C1 C2 . 1.486(3) ?
    O1 C16 . 1.377(3) ?
    C2 C3 . 1.532(4) ?
    C2 H2A . 0.9900 ?
    C2 H2B . 0.9900 ?
    C3 C4 . 1.534(4) ?
    C3 H3A . 0.9900 ?
    C3 H3B . 0.9900 ?
    C4 C5 . 1.528(4) ?
    C4 H4A . 0.9900 ?
    C4 H4B . 0.9900 ?
    C5 C6 . 1.494(3) ?
    C5 H5A . 0.9900 ?
    C5 H5B . 0.9900 ?
    C6 C7 . 1.446(3) ?
    C7 C16 . 1.383(3) ?
    C7 C8 . 1.411(3) ?
    C8 C9 . 1.371(3) ?
    C8 H8 . 0.9500 ?
    C9 C10 . 1.429(4) ?
    C9 H9 . 0.9500 ?
    C10 C11 . 1.414(4) ?
    C10 C15 . 1.419(3) ?
    C11 C12 . 1.366(4) ?
    C11 H11 . 0.9500 ?
    C12 C13 . 1.398(4) ?
    C12 H12 . 0.9500 ?
    C13 C14 . 1.377(3) ?
    C13 H13 . 0.9500 ?
    C14 C15 . 1.415(4) ?
    C14 H14 . 0.9500 ?
    C15 C16 . 1.411(3) ?
loop_
    _geom_angle_atom_site_label_1
    _geom_angle_atom_site_label_2
    _geom_angle_atom_site_label_3
    _geom_angle_site_symmetry_1
    _geom_angle_site_symmetry_3
    _geom_angle
    _geom_angle_publ_flag
    C6 C1 O1 . . 112.4(2) ?
    C6 C1 C2 . . 127.5(2) ?
    O1 C1 C2 . . 120.1(2) ?
    C16 O1 C1 . . 104.80(18) ?
    C1 C2 C3 . . 107.9(2) ?
    C1 C2 H2A . . 110.1 ?
    C3 C2 H2A . . 110.1 ?
    C1 C2 H2B . . 110.1 ?
    C3 C2 H2B . . 110.1 ?
    H2A C2 H2B . . 108.4 ?
    C2 C3 C4 . . 111.7(2) ?
    C2 C3 H3A . . 109.3 ?
    C4 C3 H3A . . 109.3 ?
    C2 C3 H3B . . 109.3 ?
    C4 C3 H3B . . 109.3 ?
    H3A C3 H3B . . 107.9 ?
    C5 C4 C3 . . 112.0(2) ?
    C5 C4 H4A . . 109.2 ?
    C3 C4 H4A . . 109.2 ?
    C5 C4 H4B . . 109.2 ?
    C3 C4 H4B . . 109.2 ?
    H4A C4 H4B . . 107.9 ?
    C6 C5 C4 . . 109.7(2) ?
    C6 C5 H5A . . 109.7 ?
    C4 C5 H5A . . 109.7 ?
    C6 C5 H5B . . 109.7 ?
    C4 C5 H5B . . 109.7 ?
    H5A C5 H5B . . 108.2 ?
    C1 C6 C7 . . 106.1(2) ?
    C1 C6 C5 . . 122.8(2) ?
    C7 C6 C5 . . 131.1(2) ?
    C16 C7 C8 . . 119.4(2) ?
    C16 C7 C6 . . 105.6(2) ?
    C8 C7 C6 . . 135.0(2) ?
    C9 C8 C7 . . 118.6(2) ?
    C9 C8 H8 . . 120.7 ?
    C7 C8 H8 . . 120.7 ?
    C8 C9 C10 . . 121.9(2) ?
    C8 C9 H9 . . 119.1 ?
    C10 C9 H9 . . 119.1 ?
    C11 C10 C15 . . 118.0(2) ?
    C11 C10 C9 . . 121.6(2) ?
    C15 C10 C9 . . 120.4(2) ?
    C12 C11 C10 . . 121.2(3) ?
    C12 C11 H11 . . 119.4 ?
    C10 C11 H11 . . 119.4 ?
    C11 C12 C13 . . 120.4(2) ?
    C11 C12 H12 . . 119.8 ?
    C13 C12 H12 . . 119.8 ?
    C14 C13 C12 . . 120.7(3) ?
    C14 C13 H13 . . 119.6 ?
    C12 C13 H13 . . 119.6 ?
    C13 C14 C15 . . 119.6(2) ?
    C13 C14 H14 . . 120.2 ?
    C15 C14 H14 . . 120.2 ?
    C16 C15 C14 . . 124.6(2) ?
    C16 C15 C10 . . 115.3(2) ?
    C14 C15 C10 . . 120.1(2) ?
    O1 C16 C7 . . 111.1(2) ?
    O1 C16 C15 . . 124.5(2) ?
    C7 C16 C15 . . 124.4(2) ?
loop_
    _geom_torsion_atom_site_label_1
    _geom_torsion_atom_site_label_2
    _geom_torsion_atom_site_label_3
    _geom_torsion_atom_site_label_4
    _geom_torsion_site_symmetry_1
    _geom_torsion_site_symmetry_2
    _geom_torsion_site_symmetry_3
    _geom_torsion_site_symmetry_4
    _geom_torsion
    _geom_torsion_publ_flag
    C6 C1 O1 C16 . . . . 0.3(2) ?
    C2 C1 O1 C16 . . . . -179.7(2) ?
    C6 C1 C2 C3 . . . . 15.0(3) ?
    O1 C1 C2 C3 . . . . -165.0(2) ?
    C1 C2 C3 C4 . . . . -44.6(3) ?
    C2 C3 C4 C5 . . . . 63.3(3) ?
    C3 C4 C5 C6 . . . . -45.0(3) ?
    O1 C1 C6 C7 . . . . -0.5(3) ?
    C2 C1 C6 C7 . . . . 179.5(2) ?
    O1 C1 C6 C5 . . . . -179.9(2) ?
    C2 C1 C6 C5 . . . . 0.0(4) ?
    C4 C5 C6 C1 . . . . 14.8(3) ?
    C4 C5 C6 C7 . . . . -164.5(2) ?
    C1 C6 C7 C16 . . . . 0.4(2) ?
    C5 C6 C7 C16 . . . . 179.8(2) ?
    C1 C6 C7 C8 . . . . -178.9(3) ?
    C5 C6 C7 C8 . . . . 0.5(4) ?
    C16 C7 C8 C9 . . . . -0.9(3) ?
    C6 C7 C8 C9 . . . . 178.4(2) ?
    C7 C8 C9 C10 . . . . 1.4(3) ?
    C8 C9 C10 C11 . . . . 178.8(2) ?
    C8 C9 C10 C15 . . . . -1.0(4) ?
    C15 C10 C11 C12 . . . . -0.7(4) ?
    C9 C10 C11 C12 . . . . 179.5(2) ?
    C10 C11 C12 C13 . . . . 0.1(4) ?
    C11 C12 C13 C14 . . . . 0.6(4) ?
    C12 C13 C14 C15 . . . . -0.6(4) ?
    C13 C14 C15 C16 . . . . -179.5(2) ?
    C13 C14 C15 C10 . . . . -0.1(4) ?
    C11 C10 C15 C16 . . . . -179.8(2) ?
    C9 C10 C15 C16 . . . . 0.0(3) ?
    C11 C10 C15 C14 . . . . 0.7(3) ?
    C9 C10 C15 C14 . . . . -179.5(2) ?
    C1 O1 C16 C7 . . . . 0.0(2) ?
    C1 O1 C16 C15 . . . . 179.4(2) ?
    C8 C7 C16 O1 . . . . 179.21(19) ?
    C6 C7 C16 O1 . . . . -0.2(3) ?
    C8 C7 C16 C15 . . . . -0.2(3) ?
    C6 C7 C16 C15 . . . . -179.6(2) ?
    C14 C15 C16 O1 . . . . 0.8(4) ?
    C10 C15 C16 O1 . . . . -178.7(2) ?
    C14 C15 C16 C7 . . . . -179.9(2) ?
    C10 C15 C16 C7 . . . . 0.6(3) ?
loop_
    _geom_hbond_atom_site_label_D
    _geom_hbond_atom_site_label_H
    _geom_hbond_atom_site_label_A
    _geom_hbond_site_symmetry_A
    _geom_hbond_distance_DH
    _geom_hbond_distance_HA
    _geom_hbond_distance_DA
    _geom_hbond_angle_DHA
    C5 H5B Cg4 2_574 0.99 2.69 3.664(3) 167
    C8 H8 Cg3 2_574 0.95 2.93 3.650(3) 134
_shelx_hkl_file
;
   2   0   0   74.57    1.67
  -2   0   0   74.55    1.68
  -3   0   0   -0.06    0.08
   3   0   0   -0.02    0.08
  -4   0   0   49.63    1.26
   4   0   0   51.04    1.25
  -5   0   0    0.02    0.12
   5   0   0    0.36    0.13
   6   0   0   47.64    1.28
  -6   0   0   48.13    1.30
  -7   0   0    0.12    0.17
   7   0   0   -0.10    0.15
   8   0   0    0.64    0.22
  -8   0   0    0.59    0.20
  -9   0   0    0.17    0.21
   9   0   0    0.00    0.20
 -10   0   0    6.41    0.54
  10   0   0    5.74    0.53
 -11   0   0    0.69    0.31
  11   0   0    0.12    0.27
 -12   0   0    0.80    0.37
  12   0   0    1.04    0.36
 -14   0   0    3.68    0.60
 -15   0   0    1.01    0.53
 -16   0   0    4.66    0.79
   1  -1   0   81.48    1.88
  -2  -1   0   29.57    0.77
   2  -1   0   30.74    0.76
  -2   1   0   31.39    0.76
   3  -1   0  300.64    6.45
  -3  -1   0  300.20    6.47
  -3   1   0  290.75    6.45
  -4  -1   0   18.56    0.59
   4  -1   0   18.19    0.57
  -4   1   0   19.12    0.58
   4   1   0   18.75    0.58
  -5  -1   0   27.22    0.84
  -5   1   0   28.27    0.83
   5   1   0   28.45    0.83
   5  -1   0   28.79    0.82
   6  -1   0   12.72    0.52
   6   1   0   12.93    0.53
  -6  -1   0   14.35    0.56
  -6   1   0   14.16    0.55
   7   1   0    7.48    0.42
  -7   1   0    6.83    0.43
  -7  -1   0    7.57    0.45
   7  -1   0    7.53    0.42
   8   1   0   15.68    0.65
  -8   1   0   15.81    0.68
  -8  -1   0   15.20    0.68
   8  -1   0   15.42    0.64
   9  -1   0    1.61    0.29
   9   1   0    1.78    0.29
  -9  -1   0    1.61    0.30
  -9   1   0    2.12    0.33
 -10  -1   0    4.15    0.49
  10  -1   0    3.92    0.50
 -10   1   0    3.95    0.46
  10   1   0    4.18    0.47
 -11   1   0    4.88    0.54
 -11  -1   0    4.86    0.57
  11  -1   0    5.54    0.56
  12  -1   0    2.19    0.42
 -12   1   0    2.02    0.43
 -12  -1   0    1.22    0.44
 -13   1   0    1.51    0.46
  13  -1   0    1.72    0.43
 -13  -1   0    1.01    0.44
 -14   1   0    5.12    0.67
 -14  -1   0    5.23    0.67
  14  -1   0    5.97    0.68
 -15   1   0    0.45    0.53
  15  -1   0    0.45    0.54
 -15  -1   0    0.03    0.57
 -16  -1   0    6.90    0.89
 -16   1   0    6.95    0.89
   0   2   0    0.54    0.10
   0  -2   0    0.60    0.10
  -1  -2   0   29.73    0.75
  -1   2   0   29.66    0.73
   1   2   0   28.08    0.74
   1  -2   0   27.39    0.73
  -2   2   0  124.73    2.78
  -2  -2   0  125.48    2.81
   2  -2   0  123.05    2.78
   3  -2   0  974.44   23.24
  -3   2   0 1000.00   23.25
   3   2   0  965.77   21.72
  -3  -2   0  955.85   21.83
  -4   2   0  163.23    3.69
  -4  -2   0  164.68    3.72
   4  -2   0  164.70    3.69
  -5  -2   0   13.54    0.53
  -5   2   0   12.94    0.50
   5  -2   0   12.00    0.49
  -6  -2   0    2.32    0.29
  -6   2   0    2.64    0.30
   6  -2   0    2.58    0.29
  -7   2   0    3.85    0.36
   7  -2   0    3.70    0.34
  -7  -2   0    3.90    0.37
  -8  -2   0   11.98    0.61
  -8   2   0   12.02    0.59
   8  -2   0   11.74    0.57
   9  -2   0    8.62    0.53
  -9  -2   0    9.26    0.58
  -9   2   0    8.72    0.56
 -10   2   0    0.27    0.26
 -10  -2   0   -0.52    0.23
  10  -2   0   -0.22    0.24
 -11  -2   0    2.35    0.42
  11  -2   0    2.78    0.40
 -11   2   0    2.64    0.41
 -12   2   0    1.87    0.44
  12  -2   0    2.42    0.45
 -12  -2   0    2.00    0.46
 -13   2   0    6.93    0.75
 -13  -2   0    6.46    0.77
  13  -2   0    8.12    0.74
 -14   2   0    1.87    0.54
 -14  -2   0    2.90    0.58
  14  -2   0    2.72    0.57
 -15  -2   0    0.82    0.58
  15  -2   0    1.34    0.58
 -15   2   0    1.28    0.53
 -16   2   0    4.36    1.20
 -16  -2   0    4.69    0.82
  16  -2   0    5.84    0.81
   0   3   0   -0.05    0.09
   0  -3   0   -0.08    0.11
  -1   3   0   56.99    1.38
   1  -3   0   57.90    1.39
  -1  -3   0   56.53    1.41
   1   3   0   56.67    1.41
  -2  -3   0   10.00    0.41
   2  -3   0   10.23    0.40
   2   3   0   11.05    0.44
  -2   3   0   11.35    0.40
  -3   3   0   52.61    1.31
   3  -3   0   50.03    1.30
  -3  -3   0   52.61    1.35
  -4   3   0   50.32    1.32
   4  -3   0   50.48    1.31
  -4  -3   0   52.23    1.37
   5  -3   0  114.19    2.67
  -5  -3   0  111.85    2.70
  -5   3   0  112.24    2.66
  -6   3   0    9.89    0.48
   6  -3   0    9.70    0.48
  -6  -3   0    9.83    0.52
  -7   3   0    0.33    0.18
  -7  -3   0    0.55    0.21
   7  -3   0    0.76    0.20
  -8   3   0   36.47    1.15
  -8  -3   0   36.68    1.19
   8  -3   0   34.64    1.12
   9  -3   0    1.75    0.30
  -9   3   0    2.20    0.34
  -9  -3   0    2.03    0.34
 -10   3   0   14.14    0.74
 -10  -3   0   14.13    0.78
 -11  -3   0    1.96    0.41
  11  -3   0    1.99    0.38
 -11   3   0    2.12    0.40
 -12  -3   0   13.41    0.90
 -12   3   0   14.43    0.87
  12  -3   0   14.96    0.83
 -13  -3   0    3.33    0.56
 -13   3   0    1.37    0.45
  13  -3   0    1.39    0.44
 -14  -3   0    0.76    0.52
  14  -3   0    0.52    0.49
 -14   3   0   -0.02    0.46
 -15   3   0    1.35    0.55
 -15  -3   0    0.34    0.56
  15  -3   0    0.26    0.54
 -16  -3   0    0.17    0.69
  16  -3   0    0.69    0.71
   0   4   0   10.60    0.45
   0  -4   0   10.66    0.45
  -1   4   0    0.85    0.17
  -1  -4   0    0.67    0.16
   1  -4   0    0.97    0.18
   1   4   0    0.65    0.16
   2   4   0   -0.30    0.13
  -2   4   0    0.04    0.12
   2  -4   0    0.17    0.13
  -2  -4   0    0.13    0.13
  -3  -4   0   23.83    0.77
   3  -4   0   23.07    0.74
  -3   4   0   24.18    0.75
  -4   4   0   25.07    0.79
  -4  -4   0   24.08    0.82
   4  -4   0   24.20    0.78
  -5  -4   0   43.67    1.26
   5  -4   0   42.05    1.20
  -5   4   0   42.77    1.21
  -6   4   0   54.35    1.52
  -6  -4   0   57.30    1.59
   6  -4   0   56.63    1.54
  -6  -4   0   57.54    1.60
  -7   4   0   12.34    0.59
   7  -4   0   12.65    0.60
  -7  -4   0   12.12    0.63
  -8  -4   0   11.37    0.64
  -8   4   0   11.40    0.61
   8  -4   0   11.40    0.60
  -9  -4   0    0.05    0.26
  -9   4   0    0.04    0.24
   9  -4   0   -0.16    0.23
 -10  -4   0   12.71    0.77
  10  -4   0   14.21    0.74
 -10   4   0   11.68    0.70
  11  -4   0    6.73    0.61
 -11  -4   0    5.17    0.60
 -11   4   0    4.44    0.51
 -12   4   0    4.06    0.55
 -12  -4   0    4.91    0.61
  12  -4   0    4.24    0.53
 -13   4   0    4.02    0.59
  13  -4   0    4.04    0.56
 -13  -4   0    4.75    0.66
 -14  -4   0    0.32    0.53
 -14   4   0   -0.02    0.47
  14  -4   0    0.65    0.52
  15  -4   0    0.87    0.63
 -15   4   0    0.48    0.52
 -15  -4   0   -0.10    0.59
   0  -5   0   -0.02    0.14
   0   5   0    0.00    0.13
   1  -5   0    0.67    0.18
  -1   5   0    0.52    0.17
  -1  -5   0    0.62    0.18
   1   5   0    0.44    0.18
   2   5   0   30.84    0.97
  -2   5   0   30.49    0.93
  -2  -5   0   31.57    0.97
   2  -5   0   30.35    0.94
  -3   5   0    0.42    0.16
   3  -5   0    0.37    0.16
  -3  -5   0    0.18    0.15
  -4  -5   0   22.26    0.82
  -4   5   0   23.62    0.79
   4  -5   0   23.82    0.80
   5  -5   0    5.22    0.40
  -5  -5   0    4.57    0.42
  -5   5   0    4.99    0.39
  -6   5   0    0.44    0.21
   6  -5   0    0.28    0.20
  -7  -5   0    0.25    0.25
  -7  -5   0    0.21    0.22
   7  -5   0   -0.07    0.22
  -7   5   0    0.21    0.22
  -8   5   0    2.55    0.36
   8  -5   0    3.51    0.39
  -8  -5   0    3.31    0.41
  -8  -5   0    3.62    0.46
  -9  -5   0    4.21    0.50
  -9   5   0    4.28    0.49
  -9  -5   0    4.59    0.55
   9  -5   0    3.93    0.65
  10  -5   0    0.31    0.32
 -10   5   0    0.47    0.30
 -10  -5   0    0.15    0.36
 -10  -5   0   -0.11    0.33
 -11  -5   0    0.59    0.45
  11  -5   0    0.43    0.37
 -11  -5   0    0.48    0.38
 -11   5   0    0.45    0.36
 -12  -5   0    1.98    0.52
  12  -5   0    1.46    0.46
 -12   5   0    2.71    0.47
 -12  -5   0    1.71    0.60
 -13  -5   0    2.72    0.67
 -13   5   0    2.75    0.54
 -13  -5   0    0.98    0.64
  13  -5   0    0.76    0.46
  14  -5   0    0.71    0.56
 -14  -5   0    1.32    0.68
 -14  -5   0    1.03    0.60
 -14   5   0    1.44    0.56
  15  -5   0   17.05    1.27
 -15   5   0   15.94    1.20
 -15  -5   0   20.35    1.41
   0  -6   0    2.00    0.27
   0   6   0    2.62    0.32
   1  -6   0   23.44    0.83
   1   6   0   24.75    0.86
  -1  -6   0   24.81    0.86
  -1   6   0   23.72    0.84
   2   6   0   45.64    1.36
  -2  -6   0   47.15    1.37
  -2   6   0   47.11    1.33
   2  -6   0   46.29    1.34
   3  -6   0    4.65    0.38
  -3  -6   0    4.69    0.40
   3   6   0    4.01    0.38
  -3   6   0    4.43    0.37
  -4  -6   0    4.80    0.44
  -4   6   0    4.93    0.39
   4  -6   0    4.90    0.40
   5  -6   0   28.12    0.96
  -5   6   0   27.90    0.95
  -5  -6   0   26.98    1.02
  -6   6   0    7.40    0.49
   6  -6   0    6.89    0.52
  -6  -6   0    7.16    0.56
  -7   6   0   28.11    1.01
  -7  -6   0   26.34    1.06
   7  -6   0   28.76    1.03
  -7  -6   0   27.72    1.06
  -8  -6   0    9.96    0.69
  -8  -6   0    8.41    0.68
  -8   6   0    9.72    0.62
  -9  -6   0    9.23    0.71
  -9  -6   0    7.96    0.74
   9  -6   0    7.61    0.64
  -9   6   0    9.17    0.63
 -10  -6   0   16.50    0.95
 -10   6   0   16.28    0.85
  10  -6   0   15.73    0.87
 -10  -6   0   16.82    0.98
  11  -6   0   -0.07    0.38
 -11  -6   0   -0.56    0.39
 -11  -6   0    0.02    0.44
 -11   6   0    0.01    0.33
  12  -6   0   25.74    1.20
 -12  -6   0   25.84    1.37
 -12   6   0   27.53    1.19
 -13  -6   0    3.82    0.70
  13  -6   0    4.12    0.64
 -13  -6   0    3.71    0.63
 -13   6   0    3.65    0.58
 -14   6   0    5.40    0.73
  14  -6   0    3.18    0.66
 -14  -6   0    4.07    0.79
 -15  -6   0   -0.01    0.68
  15  -6   0   -0.02    0.69
 -15   6   0    0.56    0.60
   0   7   0    0.23    0.21
   0  -7   0   -0.14    0.20
   1   7   0    8.49    0.53
  -1   7   0    7.94    0.51
  -1  -7   0    8.23    0.53
   1  -7   0    7.34    0.51
   2  -7   0    2.27    0.32
   2   7   0    1.38    0.29
  -2   7   0    1.93    0.30
   3   7   0    0.20    0.22
  -3   7   0    0.14    0.21
   3  -7   0    0.25    0.23
  -3  -7   0   -0.06    0.20
  -4  -7   0    4.66    0.47
  -4   7   0    4.54    0.43
   4  -7   0    5.11    0.47
   5  -7   0   -0.13    0.23
  -5   7   0   -0.20    0.20
  -5  -7   0    0.41    0.28
   6  -7   0    5.69    0.63
  -6  -7   0    6.08    0.58
  -6   7   0    7.63    0.53
   7  -7   0   17.98    0.84
  -7   7   0   16.18    0.78
  -7  -7   0   16.05    0.86
  -8  -7   0    5.15    0.60
  -8   7   0    4.87    0.54
   8  -7   0    4.87    0.52
  -8  -7   0    5.63    0.61
  -9  -7   0   17.34    0.99
   9  -7   0   15.84    0.90
  -9   7   0   17.93    0.88
  -9  -7   0   17.26    0.95
  10  -7   0   19.32    1.01
 -10  -7   0   17.30    1.02
 -10   7   0   18.15    0.95
 -10  -7   0   20.61    1.14
 -11   7   0    8.34    0.78
  11  -7   0    8.80    0.86
 -11  -7   0    7.55    0.84
 -12  -7   0   10.07    0.98
 -12   7   0   11.31    0.92
  12  -7   0    9.63    0.97
 -12  -7   0   12.79    1.16
  13  -7   0   -0.63    0.58
 -13  -7   0   -0.04    0.54
 -13   7   0    0.22    0.49
  14  -7   0    2.74    0.72
 -14  -7   0    0.74    0.66
 -14   7   0    1.56    0.59
   0   8   0    6.33    0.53
   0  -8   0    6.30    0.53
   1  -8   0    7.50    0.56
   1   8   0    8.14    0.58
  -1   8   0    6.49    0.52
  -1  -8   0    7.60    0.57
   2  -8   0    0.12    0.25
  -2  -8   0    0.25    0.25
  -2   8   0    0.64    0.26
   2   8   0    0.59    0.24
   3  -8   0    0.26    0.26
   3   8   0    0.06    0.25
  -3   8   0    0.56    0.26
  -3  -8   0   -0.16    0.25
   4  -8   0    0.21    0.28
  -4   8   0   -0.13    0.24
  -4  -8   0    0.31    0.29
  -5   8   0   15.59    0.75
  -5  -8   0   16.44    0.86
   5  -8   0   14.79    0.81
  -6   8   0    0.10    0.28
   6  -8   0    1.00    0.36
  -6  -8   0   -0.05    0.31
  -7  -8   0    9.96    0.77
  -7   8   0    9.96    0.68
   7  -8   0   10.56    0.75
  -8   8   0    4.14    0.50
   8  -8   0    4.85    0.55
  -8  -8   0    5.25    0.64
  -8  -8   0    5.32    0.64
  -9  -8   0   39.85    1.57
   9  -8   0   43.05    1.53
  -9  -8   0   41.57    1.63
  -9   8   0   42.33    1.46
 -10   8   0    0.86    0.41
  10  -8   0    1.03    0.47
 -10  -8   0    0.00    0.42
 -10  -8   0    0.04    0.53
 -11   8   0    4.53    0.61
 -11  -8   0    6.48    0.81
 -11  -8   0    4.30    0.67
  11  -8   0    3.68    0.63
 -12  -8   0    0.39    0.56
  12  -8   0    1.66    0.61
 -12   8   0    0.75    0.49
 -13  -8   0    3.24    0.79
 -13   8   0    2.27    0.61
  13  -8   0    2.70    0.73
   0   9   0   -0.28    0.26
   0  -9   0    0.12    0.29
  -1   9   0   -0.08    0.25
   1   9   0    0.33    0.26
   1  -9   0    0.53    0.30
   2   9   0    0.30    0.31
  -2   9   0    0.59    0.29
  -2  -9   0    0.17    0.33
   2  -9   0    0.04    0.31
  -3  -9   0   18.24    0.91
   3   9   0   20.41    0.96
  -3   9   0   20.13    0.90
   3  -9   0   20.01    0.95
  -4   9   0    8.18    0.66
   4  -9   0    8.37    0.69
  -4  -9   0    7.17    0.71
  -5  -9   0   25.60    1.15
   5  -9   0   24.88    1.08
  -5   9   0   23.37    1.02
  -6  -9   0   23.92    1.16
  -6   9   0   26.78    1.07
   6  -9   0   25.04    1.10
  -7   9   0   18.70    0.91
   7  -9   0   17.59    1.00
  -7  -9   0   16.80    1.04
   8  -9   0   26.49    1.21
  -8   9   0   26.61    1.15
  -8  -9   0   25.10    1.29
  -9   9   0    3.12    0.52
  -9  -9   0    2.54    0.55
   9  -9   0    2.04    0.56
  -9  -9   0    3.88    0.67
 -10   9   0    6.77    0.77
  10  -9   0    5.34    0.72
 -10  -9   0    5.83    1.03
 -10  -9   0    5.67    0.72
 -11   9   0    6.74    0.72
  11  -9   0    5.46    0.74
 -11  -9   0    6.64    0.84
 -12  -9   0    0.11    0.62
  12  -9   0    0.46    0.69
 -12   9   0    0.61    0.51
  13  -9   0    1.13    0.78
 -13   9   0   -0.95    0.59
 -13  -9   0   -1.15    0.63
   0  10   0    2.50    0.45
   0 -10   0    2.23    0.48
   1 -10   0   -0.13    0.35
  -1  10   0   -0.56    0.31
   1  10   0   -0.10    0.30
  -1 -10   0   -0.02    0.35
   2 -10   0    5.63    0.61
   2  10   0    6.21    0.67
  -2  10   0    6.27    0.63
  -2 -10   0    6.41    0.66
  -3 -10   0    0.77    0.40
   3  10   0    0.65    0.34
  -3  10   0    0.37    0.35
   3 -10   0    0.64    0.40
  -4 -10   0    0.18    0.42
   4 -10   0    0.52    0.41
  -4  10   0    0.22    0.34
   5 -10   0    2.26    0.50
  -5  10   0    2.54    0.47
  -5 -10   0    2.80    0.56
  -6 -10   0    1.96    0.58
  -6  10   0    1.29    0.41
   6 -10   0    1.50    0.50
  -7 -10   0    9.30    1.00
   7 -10   0    8.72    0.88
  -7  10   0    7.56    0.76
   8 -10   0    5.41    0.69
  -8  10   0    4.41    0.58
  -8 -10   0    4.22    0.72
  -9  10   0    0.19    0.41
   9 -10   0   -0.11    0.54
  -9 -10   0   -0.07    0.53
 -10 -10   0   -0.60    0.52
  10 -10   0    0.32    0.62
 -10  10   0    0.27    0.48
 -11 -10   0    3.22    0.83
  11 -10   0    3.57    0.78
 -11  10   0    3.33    0.63
  12 -10   0    0.94    0.82
 -12  10   0    1.04    0.69
 -12 -10   0    0.47    0.69
   0 -11   0    0.30    0.43
   0  11   0    0.20    0.36
  -1 -11   0    0.44    0.44
   1  11   0    0.18    0.37
   1 -11   0    0.34    0.45
  -1  11   0    0.43    0.39
  -2 -11   0   -0.14    0.42
   2 -11   0   -0.66    0.41
  -2  11   0    0.71    0.37
   2  11   0   -0.24    0.37
  -3  11   0   15.08    0.89
   3  11   0   13.25    0.95
  -3 -11   0   13.40    1.01
   3 -11   0   13.09    0.96
   4 -11   0    4.56    0.67
  -4 -11   0    5.08    0.72
  -4  11   0    4.88    0.60
   5 -11   0    2.87    0.61
  -5 -11   0    3.20    0.70
  -5  11   0    2.95    0.55
   6 -11   0    2.67    0.63
  -6 -11   0    3.30    0.67
  -6  11   0    2.87    0.54
   7 -11   0   -0.24    0.54
  -7  11   0    0.45    0.44
  -8  11   0    0.11    0.44
   8 -11   0   -1.52    0.58
  -9 -11   0    0.89    0.60
  -9  11   0    1.28    0.55
   9 -11   0    0.52    0.65
  10 -11   0   -1.15    0.68
 -10 -11   0   -0.45    0.62
 -11 -11   0    4.72    0.91
   0  12   0    1.34    0.81
   0 -12   0    1.17    0.54
  -1  12   0    1.95    0.53
  -1 -12   0    1.97    0.62
   1 -12   0    1.04    0.56
   1  12   0    1.33    0.55
   2 -12   0    0.38    0.58
   2  12   0   -0.31    0.44
  -2  12   0    0.05    0.45
  -2 -12   0   -0.77    0.50
   3 -12   0    1.70    0.62
  -3 -12   0    0.79    0.59
  -3  12   0    2.29    0.51
   4 -12   0    1.15    0.60
  -4  12   0    0.68    0.49
  -4 -12   0    0.79    0.67
  -5  12   0    9.49    0.89
   5 -12   0    9.15    0.98
   6 -12   0    8.94    0.98
  -6  12   0    8.93    1.28
   7 -12   0    2.67    0.81
  -7  12   0    1.96    0.72
  -8  12   0    0.48    0.54
   8 -12   0    0.90    0.77
   9 -12   0    1.83    0.81
  -9  12   0    1.05    0.61
  -9 -12   0    2.39    0.76
   0  13   0   -0.27    0.54
   1  13   0    1.01    0.57
  -1  13   0    0.94    0.52
   1 -13   0    1.38    0.69
  -2  13   0   10.79    1.01
   2 -13   0    8.71    0.95
   2  13   0   10.20    1.03
   3 -13   0   12.03    1.24
  -3  13   0   13.08    1.10
  -4  13   0    9.16    0.98
   4 -13   0    7.67    0.94
  -5  13   0    5.17    0.74
   5 -13   0    2.94    0.82
   6 -13   0   11.63    1.66
  -6  13   0   10.49    1.07
  -7  13   0   -0.03    0.60
   0  14   0    0.71    0.64
  -1  14   0    1.16    0.68
   1  14   0    1.10    0.69
  -2  14   0    0.49    0.67
  -3  14   0    0.86    0.69
  -4  14   0   -0.48    0.66
   5 -14   0   -4.38   11.79
   0   0   1   -0.10    0.06
   0   0  -1   -0.13    0.05
   1   0   1   -0.01    0.04
  -1   0   1    0.03    0.07
   1   0  -1    0.06    0.07
  -1   0  -1   -0.03    0.04
   2   0  -1   57.27    1.38
  -2   0   1   55.49    1.40
  -2   0  -1   57.64    1.26
   2   0   1   57.03    1.26
   3   0  -1    0.03    0.11
  -3   0  -1    0.00    0.06
  -3   0   1    0.06    0.13
   4   0  -1   27.98    0.83
  -4   0   1   26.39    0.83
  -4   0  -1   27.63    0.71
  -5   0  -1   -0.17    0.09
   5   0  -1   -0.04    0.13
  -5   0   1    0.18    0.15
  -6   0  -1   11.39    0.45
   6   0  -1   11.69    0.53
  -6   0   1   10.97    0.54
   7   0  -1    0.06    0.18
  -7   0   1   -0.11    0.18
  -7   0  -1   -0.19    0.13
  -8   0  -1    5.29    0.38
   8   0  -1    5.77    0.46
  -8   0   1    5.82    0.48
  -9   0  -1   -0.20    0.19
  -9   0   1    0.40    0.25
   9   0  -1   -0.02    0.25
  10   0  -1    2.14    0.39
 -10   0  -1    1.99    0.31
 -10   0   1    1.88    0.39
 -11   0  -1   -0.08    0.25
  11   0  -1   -0.15    0.32
 -11   0   1   -0.02    0.32
 -12   0   1   28.41    1.26
  12   0  -1   29.63    1.24
 -12   0  -1   29.93    1.14
 -13   0   1   -0.84    0.40
  13   0  -1    0.40    0.44
 -13   0  -1    0.37    0.38
 -14   0  -1    1.66    0.50
  14   0  -1    3.06    0.62
 -14   0   1    2.17    0.58
 -15   0   1    0.98    0.59
 -15   0  -1    0.12    0.46
  15   0  -1   -0.51    0.60
 -16   0  -1   15.92    1.21
 -16   0   1   14.43    1.32
   0   1   1  144.64    3.14
   0  -1   1  139.41    3.09
   0   1  -1  140.37    3.09
   0  -1  -1  144.34    3.14
  -1   1   1  221.39    4.72
  -1  -1  -1  215.97    4.67
   1   1  -1  213.96    4.69
  -1  -1   1  211.70    4.69
   1   1   1  210.12    4.67
   1  -1  -1  218.25    4.72
   2   1  -1  370.22    8.02
  -2   1   1  365.96    8.04
   2  -1  -1  372.97    8.05
  -2  -1   1  372.08    8.03
   3   1  -1  180.94    4.03
   3  -1   1  176.89    3.87
  -3   1   1  184.51    4.06
  -3  -1  -1  179.16    3.95
  -3  -1   1  182.34    4.05
  -3   1  -1  178.49    3.88
   3  -1  -1  178.40    4.05
   4   1  -1   31.82    0.91
  -4  -1  -1   31.21    0.82
   4  -1   1   31.37    0.76
  -4   1   1   29.13    0.91
   4  -1  -1   31.44    0.91
  -4  -1   1   29.20    0.90
  -4   1  -1   31.48    0.77
   5  -1   1    6.77    0.28
  -5   1   1    6.52    0.40
  -5  -1  -1    7.03    0.33
   5   1  -1    6.05    0.39
   5  -1  -1    6.83    0.39
  -5  -1   1    7.00    0.41
  -6  -1  -1    4.83    0.31
   6   1  -1    5.32    0.38
  -6   1   1    5.47    0.39
   6  -1   1    5.06    0.28
  -6   1  -1    5.44    0.29
   6  -1  -1    4.37    0.37
  -6  -1   1    4.57    0.39
   7  -1   1    3.04    0.27
  -7  -1  -1    3.16    0.30
  -7   1   1    3.04    0.37
   7   1  -1    2.84    0.34
  -7   1  -1    2.91    0.28
   7  -1  -1    3.17    0.36
  -7  -1   1    2.96    0.34
   8   1  -1   16.30    0.71
  -8   1   1   15.43    0.72
  -8  -1  -1   15.24    0.63
   8  -1   1   15.59    0.59
  -8   1  -1   15.54    0.62
  -8  -1   1   15.67    0.73
   8  -1  -1   15.93    0.72
  -9  -1  -1    0.93    0.24
   9  -1   1    1.07    0.22
  -9   1   1    1.34    0.34
   9   1  -1    0.95    0.28
  -9  -1   1    0.74    0.31
  -9   1  -1    0.98    0.23
   9  -1  -1    0.95    0.28
 -10  -1  -1    3.16    0.39
  10   1  -1    3.83    0.47
 -10   1   1    3.15    0.43
  10  -1   1    3.53    0.39
  10  -1  -1    3.52    0.45
 -10  -1   1    3.89    0.49
 -10   1  -1    2.86    0.35
  11  -1   1    7.68    0.53
 -11   1   1    8.84    0.72
 -11  -1  -1    9.22    0.62
  11   1  -1    8.24    0.67
 -11  -1   1    7.08    0.67
  11  -1  -1    7.93    0.68
 -11   1  -1    7.76    0.57
 -12  -1  -1    5.01    0.55
  12   1  -1    4.85    0.61
 -12   1   1    5.12    0.64
 -12   1  -1    6.19    0.58
  12  -1  -1    4.99    0.57
 -12  -1   1    5.36    0.62
  13   1  -1    9.68    0.84
 -13   1   1    7.50    0.84
 -13  -1  -1    8.57    0.76
  13  -1  -1    7.88    0.86
 -13   1  -1    8.54    0.75
 -13  -1   1    8.08    0.84
 -14  -1  -1    8.53    0.83
  14   1  -1    6.64    0.78
 -14   1   1    8.11    0.84
 -14   1  -1    6.98    0.79
 -14  -1   1    8.34    0.95
  14  -1  -1    7.25    0.80
 -15   1   1    5.48    0.78
 -15  -1  -1    8.04    0.82
 -15   1  -1    6.45    0.72
  15  -1  -1    7.04    0.88
 -15  -1   1    6.13    0.84
 -16   1   1    1.25    0.71
 -16  -1  -1    3.78    0.71
 -16   1  -1    1.41    0.61
 -16  -1   1    2.11    0.72
   0   2   1   -0.11    0.08
   0  -2  -1    0.04    0.11
  -1  -2  -1    1.51    0.17
   1  -2   1    1.76    0.13
  -1   2   1    1.60    0.19
   1  -2  -1    1.62    0.19
  -1   2  -1    1.84    0.13
   1   2   1    1.65    0.19
  -2  -2  -1   86.06    1.96
  -2   2   1   84.69    2.01
   2  -2   1   82.43    1.86
  -2  -2   1   86.29    1.99
  -2   2  -1   82.23    1.86
   2   2   1   84.37    1.96
   2  -2  -1   84.02    2.01
  -3   2   1  180.54    4.12
  -3  -2  -1  183.11    4.05
   3  -2   1  184.11    3.95
   3   2  -1  180.63    4.09
  -3   2  -1  179.93    3.94
  -3  -2   1  182.99    4.11
   3   2   1  182.11    4.06
   3  -2  -1  182.68    4.12
   4   2  -1  282.45    6.32
   4  -2   1  275.66    6.16
  -4  -2  -1  288.75    6.27
  -4   2   1  285.81    6.35
  -4   2  -1  284.31    6.16
  -4  -2   1  292.06    6.34
   4  -2  -1  286.04    6.34
  -5   2   1   35.93    1.09
   5   2  -1   37.44    1.08
  -5  -2  -1   36.52    1.02
   5  -2   1   36.66    0.93
   5  -2  -1   36.99    1.09
  -5  -2   1   36.60    1.08
   6   2  -1   16.01    0.65
  -6  -2  -1   16.10    0.60
  -6  -2  -1   15.32    0.59
   6  -2   1   15.57    0.52
  -6   2   1   16.10    0.67
  -6  -2   1   15.59    0.65
  -6   2  -1   15.76    0.53
   6  -2  -1   15.81    0.65
   7   2  -1    2.74    0.34
   7  -2   1    2.60    0.26
  -7   2   1    2.04    0.30
  -7  -2  -1    2.73    0.30
   7  -2  -1    2.96    0.34
  -7  -2   1    2.98    0.36
  -7   2  -1    2.31    0.27
  -8  -2  -1   10.59    0.55
  -8   2   1    9.77    0.61
   8  -2   1   10.03    0.47
   8   2  -1   10.02    0.61
   8  -2  -1   11.80    0.63
  -8  -2   1   11.13    0.63
  -8   2  -1   10.85    0.50
  -9   2   1   25.80    1.02
   9  -2   1   26.80    0.86
  -9  -2  -1   25.31    0.92
   9   2  -1   26.19    1.00
  -9   2  -1   25.73    0.88
  -9  -2   1   24.33    1.03
   9  -2  -1   25.18    0.99
 -10   2   1   19.88    0.94
  10  -2   1   20.66    0.77
  10   2  -1   20.52    0.92
 -10  -2  -1   19.73    0.85
 -10   2  -1   20.11    0.81
 -10  -2   1   18.78    0.93
  10  -2  -1   20.58    0.92
 -11   2   1    3.78    0.53
  11   2  -1    4.26    0.51
 -11  -2  -1    3.43    0.45
  11  -2   1    2.83    0.35
 -11  -2   1    3.34    0.50
  11  -2  -1    4.18    0.52
 -11   2  -1    2.50    0.37
  12  -2   1    1.70    0.35
 -12   2   1    0.92    0.40
 -12  -2  -1    0.76    0.38
 -12  -2   1    1.06    0.45
  12  -2  -1    1.42    0.43
 -12   2  -1    1.23    0.35
 -13  -2  -1    4.91    0.62
 -13   2   1    6.21    0.75
  13  -2   1    4.65    0.51
 -13   2  -1    4.34    0.55
  13  -2  -1    3.92    0.63
 -13  -2   1    3.93    0.63
 -14   2   1    6.15    0.78
 -14  -2  -1    6.33    0.70
 -14   2  -1    6.33    0.66
  14  -2  -1    6.77    0.77
 -14  -2   1    6.05    0.86
 -15   2   1   18.82    1.24
 -15  -2  -1   20.83    1.21
 -15  -2   1   19.08    1.36
  15  -2  -1   18.44    1.29
 -15   2  -1   18.82    1.11
 -16   2   1    3.25    0.80
 -16  -2  -1    1.85    0.79
 -16  -2  -1    0.29    0.62
 -16  -2   1    1.77    0.86
 -16   2  -1    2.27    0.59
   0  -3  -1   24.95    0.75
   0   3   1   24.16    0.74
   0  -3   1   25.65    0.69
   1  -3   1   55.92    1.31
  -1  -3  -1   56.58    1.39
  -1   3   1   55.18    1.40
  -1  -3   1   53.04    1.35
   1  -3  -1   55.97    1.41
   1   3   1   54.93    1.38
  -1   3  -1   51.07    1.31
   2  -3   1    9.93    0.34
  -2   3   1    9.76    0.44
  -2  -3  -1    9.41    0.41
  -2   3  -1    9.72    0.34
   2   3   1    9.62    0.41
  -2  -3   1   10.16    0.42
   2  -3  -1    9.07    0.42
   3  -3   1   25.51    0.68
  -3   3   1   24.37    0.80
  -3  -3  -1   25.13    0.78
  -3  -3   1   26.02    0.80
   3   3   1   25.88    0.78
  -3   3  -1   26.37    0.67
   3  -3  -1   25.02    0.81
  -4   3   1   31.72    0.96
   4  -3   1   31.47    0.81
  -4  -3  -1   31.09    0.91
   4  -3  -1   31.52    0.96
  -4   3  -1   26.93    0.84
  -5  -3  -1   65.65    1.67
  -5   3   1   60.87    1.70
   5  -3   1   64.77    1.55
   5  -3  -1   64.66    1.72
  -5  -3   1   65.86    1.73
  -5   3  -1   64.73    1.55
  -6  -3  -1   90.38    2.24
  -6   3   1   90.39    2.31
   6  -3   1   90.12    2.13
  -6  -3   1   92.42    2.33
  -6   3  -1   89.33    2.13
   6  -3  -1   87.67    2.29
   7  -3   1   60.91    1.55
  -7  -3  -1   62.14    1.66
  -7   3   1   58.35    1.71
  -7  -3  -1   62.60    1.66
  -7  -3   1   60.56    1.73
   7  -3  -1   61.79    1.72
  -7   3  -1   60.47    1.55
  -8  -3  -1   10.59    0.56
   8  -3   1    9.74    0.47
  -8  -3  -1   10.28    0.57
  -8   3   1    8.88    0.59
   8  -3  -1   10.28    0.61
  -8  -3   1    9.82    0.61
  -8   3  -1    9.55    0.48
  -9  -3  -1    6.96    0.52
   9  -3   1    7.40    0.45
  -9   3   1    6.92    0.57
  -9  -3   1    8.14    0.58
  -9   3  -1    7.23    0.46
   9  -3  -1    8.22    0.61
  10  -3   1    0.61    0.23
 -10  -3  -1    1.03    0.32
 -10  -3  -1    0.11    0.28
 -10   3   1    0.26    0.32
  10  -3  -1    0.88    0.35
 -10   3  -1    0.97    0.26
 -10  -3   1    1.05    0.38
  11  -3   1    3.35    0.39
 -11   3   1    4.04    0.55
 -11  -3  -1    3.71    0.47
 -11  -3  -1    3.39    0.48
  11  -3  -1    4.04    0.56
 -11   3  -1    3.52    0.41
 -11  -3   1    3.06    0.54
 -12  -3  -1    5.52    0.62
  12  -3   1    6.33    0.69
 -12  -3  -1    6.17    0.72
 -12   3   1    6.86    0.77
 -12  -3   1    6.27    0.73
 -12   3  -1    6.01    0.59
  12  -3  -1    6.78    0.74
 -13  -3  -1   -0.50    0.38
 -13  -3  -1    0.31    0.49
 -13   3   1   -0.54    0.39
  13  -3   1    0.12    0.34
  13  -3  -1   -0.61    0.46
 -13  -3   1    0.35    0.48
 -13   3  -1    0.41    0.35
  14  -3   1    6.99    0.76
 -14  -3  -1    6.28    0.74
 -14  -3  -1    5.62    0.77
 -14   3   1    5.11    0.73
 -14  -3   1    6.15    0.80
 -14   3  -1    6.43    0.75
  14  -3  -1    5.22    0.74
  15  -3   1    4.69    0.61
 -15  -3  -1    4.27    0.80
 -15  -3  -1    3.11    0.99
 -15   3   1    2.96    0.70
 -15   3  -1    2.87    0.59
  15  -3  -1    4.77    0.82
 -15  -3   1    2.57    0.76
 -16  -3  -1    2.13    0.68
 -16  -3  -1    1.19    0.82
 -16   3   1    2.46    0.75
 -16  -3   1    3.06    0.85
 -16   3  -1    1.67    0.60
   0   4   1   -0.03    0.14
   0   4  -1   -0.07    0.10
   0  -4   1   -0.11    0.10
   0  -4  -1   -0.08    0.13
  -1   4   1   53.39    1.44
   1  -4   1   54.27    1.36
  -1  -4  -1   55.44    1.44
   1  -4  -1   53.42    1.44
   1   4   1   57.55    1.45
  -1   4  -1   55.79    1.37
  -1  -4   1   53.21    1.40
  -2  -4  -1    0.62    0.18
   2  -4   1    0.49    0.13
  -2   4   1    0.53    0.17
  -2  -4   1    0.78    0.20
   2  -4  -1    0.81    0.21
   2   4   1    0.85    0.19
  -2   4  -1    0.64    0.13
   3  -4   1    6.60    0.32
  -3   4   1    6.19    0.41
  -3  -4  -1    6.51    0.40
   3  -4  -1    6.54    0.42
  -3   4  -1    7.52    0.33
   3   4   1    7.10    0.41
   4  -4   1   14.04    0.49
  -4   4   1   14.32    0.60
  -4  -4  -1   12.90    0.57
   4   4   1   13.77    0.59
   4  -4  -1   14.25    0.61
  -4  -4   1   13.67    0.60
  -4   4  -1   14.57    0.49
   5  -4   1   40.25    1.08
  -5   4   1   41.66    1.24
  -5  -4  -1   41.01    1.19
  -5   4  -1   39.57    1.07
  -5  -4   1   39.62    1.23
   5  -4  -1   41.17    1.24
  -6   4   1   88.05    2.27
   6  -4   1   86.05    2.10
  -6  -4  -1   87.69    2.22
   6  -4  -1   86.57    2.27
  -6   4  -1   88.30    2.09
  -6  -4   1   84.70    2.27
   7  -4   1  112.39    2.68
  -7   4   1  113.52    2.86
  -7  -4  -1  117.27    2.83
  -7   4  -1  111.31    2.67
   7  -4  -1  110.50    2.84
  -7  -4   1  111.53    2.88
  -8  -4  -1   25.54    1.00
  -8   4   1   27.91    1.02
  -8  -4  -1   27.15    0.98
   8  -4   1   26.00    0.86
  -8  -4   1   25.28    1.00
   8  -4  -1   24.01    0.99
  -8   4  -1   25.47    0.85
  -9  -4  -1    4.30    0.48
   9  -4   1    3.44    0.39
  -9   4   1    3.29    0.47
  -9  -4  -1    3.79    0.44
   9  -4  -1    2.68    0.44
  -9  -4   1    2.78    0.43
  -9   4  -1    3.06    0.35
 -10   4   1    2.27    0.45
 -10  -4  -1    2.21    0.41
  10  -4   1    1.76    0.31
 -10  -4  -1    2.44    0.44
  10  -4  -1    1.70    0.40
 -10   4  -1    1.95    0.33
 -10  -4   1    1.66    0.40
 -11  -4  -1    3.53    0.49
  11  -4   1    3.93    0.42
 -11   4   1    3.75    0.56
 -11  -4  -1    3.85    0.53
 -11   4  -1    3.74    0.43
 -11  -4   1    2.96    0.49
  11  -4  -1    3.88    0.58
 -12   4   1   22.31    1.13
 -12  -4  -1   22.67    1.12
 -12  -4  -1   20.72    1.05
  12  -4   1   21.52    0.92
 -12  -4   1   20.85    1.15
  12  -4  -1   20.74    1.10
 -12   4  -1   21.03    0.94
 -13  -4  -1    1.93    0.50
  13  -4   1    2.67    0.43
 -13  -4  -1    1.58    0.57
 -13   4   1    2.61    0.59
 -13  -4   1    1.18    0.56
  13  -4  -1    2.18    0.56
 -13   4  -1    2.53    0.46
 -14   4   1    1.67    0.56
  14  -4   1    1.85    0.46
 -14  -4  -1    1.82    0.64
 -14  -4  -1    1.57    0.54
  14  -4  -1    1.52    0.63
 -14   4  -1    1.81    0.49
 -14  -4   1    2.38    0.66
 -15   4   1   10.89    1.16
  15  -4   1   10.11    0.95
 -15  -4  -1    9.23    0.98
 -15  -4  -1   10.25    1.00
 -15   4  -1    8.28    0.91
  15  -4  -1   11.15    1.22
 -15  -4   1    9.13    1.04
   0  -5   1   15.02    0.57
   0   5   1   16.21    0.63
   0  -5  -1   14.43    0.61
   0   5  -1   14.86    0.57
  -1  -5  -1   21.18    0.76
   1  -5   1   21.82    0.71
  -1   5   1   21.97    0.77
  -1  -5   1   20.75    0.72
   1  -5  -1   21.20    0.77
  -1   5  -1   21.49    0.70
   1   5   1   20.48    0.75
   2  -5   1   29.50    0.85
  -2   5   1   29.11    0.94
  -2  -5  -1   29.52    0.94
   2  -5  -1   27.89    0.94
  -2  -5   1   27.38    0.90
   2   5   1   28.89    0.93
  -2   5  -1   26.68    0.83
  -3  -5  -1   49.61    1.39
  -3   5   1   48.40    1.39
   3  -5   1   48.42    1.28
   3   5   1   45.57    1.37
   3  -5  -1   47.35    1.39
  -3  -5   1   50.51    1.39
  -3   5  -1   48.81    1.27
   4  -5   1   53.25    1.39
  -4   5   1   55.23    1.53
  -4  -5  -1   53.79    1.51
  -4  -5   1   53.01    1.51
   4   5   1   51.79    1.50
   4  -5  -1   53.38    1.53
  -4   5  -1   54.01    1.38
  -5   5   1    8.32    0.52
  -5  -5  -1    8.11    0.49
   5  -5   1    8.56    0.43
  -5  -5   1    8.90    0.52
  -5   5  -1    8.35    0.41
  -5  -5   1    8.96    0.55
   5  -5  -1    8.56    0.54
  -6  -5  -1    7.31    0.53
  -6   5   1    7.69    0.52
   6  -5   1    8.77    0.45
  -6   5  -1    8.05    0.42
   6  -5  -1    8.00    0.56
  -6  -5   1    7.59    0.52
  -7   5   1    3.03    0.40
  -7  -5  -1    3.45    0.42
   7  -5   1    3.62    0.36
  -7   5  -1    3.97    0.35
   7  -5  -1    3.26    0.54
  -7  -5   1    4.25    0.47
  -8  -5  -1    7.25    0.59
   8  -5   1    7.21    0.46
  -8  -5  -1    6.61    0.53
  -8   5   1    6.96    0.59
  -8  -5   1    5.61    0.59
  -8   5  -1    6.33    0.45
   8  -5  -1    6.45    0.60
   9  -5   1   24.67    0.90
  -9   5   1   24.68    1.07
  -9  -5  -1   27.27    1.07
  -9  -5  -1   26.26    1.05
  -9   5  -1   25.56    0.90
   9  -5  -1   25.56    1.08
  -9  -5   1   25.07    1.08
  10  -5   1   22.49    0.88
 -10   5   1   20.28    1.03
 -10  -5  -1   22.61    1.02
 -10  -5  -1   22.83    1.03
 -10   5  -1   21.67    0.86
 -10  -5   1   20.19    1.05
  10  -5  -1   22.92    1.06
 -11  -5  -1    0.89    0.36
 -11   5   1   -0.01    0.36
  11  -5   1    1.51    0.34
 -11  -5  -1    1.04    0.41
  11  -5  -1    0.22    0.41
 -11   5  -1    1.08    0.31
 -11  -5   1    1.23    0.43
 -12  -5  -1   22.01    1.14
 -12  -5  -1   22.28    1.18
  12  -5   1   23.14    0.98
 -12   5   1   22.11    1.16
 -12   5  -1   23.74    0.99
 -12  -5   1   18.90    1.41
  12  -5  -1   23.87    1.19
  13  -5   1    1.25    0.43
 -13  -5  -1    1.34    0.49
 -13  -5  -1    1.75    0.60
 -13   5   1    2.40    0.56
 -13   5  -1    1.69    0.42
 -13  -5   1    1.91    0.63
  13  -5  -1    0.43    0.58
 -14  -5  -1    2.85    0.73
  14  -5   1    2.60    0.53
 -14  -5  -1    2.25    0.61
 -14  -5   1    1.69    0.66
  14  -5  -1    2.68    0.72
 -14   5  -1    2.26    0.51
 -15   5   1    5.86    0.85
 -15  -5  -1    4.11    0.78
  15  -5   1    6.93    0.73
  15  -5  -1    6.39    0.88
 -15   5  -1    3.74    0.63
 -15  -5   1    7.84    1.01
   0  -6   1   -0.30    0.15
   0   6  -1   -0.14    0.16
   0   6   1   -0.20    0.18
   0  -6  -1   -0.08    0.18
   1   6  -1    1.06    0.23
  -1   6   1    1.16    0.25
  -1  -6  -1    0.76    0.22
   1  -6   1    1.30    0.22
  -1  -6   1    0.68    0.20
  -1   6  -1    0.96    0.21
   1  -6  -1    1.25    0.26
   1   6   1    1.52    0.27
  -2  -6  -1   31.77    1.05
   2  -6   1   31.50    0.97
  -2   6   1   30.37    1.03
   2  -6  -1   31.42    1.05
  -2  -6   1   32.53    1.03
   2   6   1   31.56    1.05
  -2   6  -1   31.51    0.96
  -3   6   1    1.06    0.25
   3  -6   1    1.74    0.24
  -3  -6  -1    1.62    0.28
   3  -6  -1    1.88    0.31
  -3   6  -1    2.00    0.26
  -3  -6   1    2.16    0.31
   3   6   1    1.78    0.29
  -4  -6  -1    0.12    0.26
  -4   6   1    0.24    0.20
   4  -6   1    0.22    0.17
   4   6   1    0.03    0.22
  -4   6  -1    0.50    0.18
   4  -6  -1    0.36    0.22
   5  -6   1    3.87    0.36
  -5  -6  -1    4.01    0.45
  -5   6   1    4.08    0.44
  -5  -6   1    3.47    0.43
  -5  -6   1    3.51    0.41
   5  -6  -1    4.64    0.49
  -5   6  -1    3.50    0.34
  -6   6   1    1.98    0.36
  -6  -6  -1    1.03    0.30
   6  -6   1    2.12    0.29
   6  -6  -1    1.80    0.34
  -6  -6   1    1.41    0.33
  -6   6  -1    2.00    0.26
  -6  -6   1    1.43    0.33
   7  -6   1   11.86    0.59
  -7   6   1   11.61    0.69
  -7  -6  -1   11.29    0.69
  -7  -6   1   11.50    0.75
   7  -6  -1   12.46    0.75
  -7  -6   1   11.63    0.72
  -7   6  -1   11.65    0.55
   8  -6   1    1.92    0.32
  -8  -6  -1    2.36    0.42
  -8   6   1    2.51    0.41
   8  -6  -1    2.19    0.44
  -8   6  -1    1.96    0.31
  -8  -6   1    3.09    0.47
  -8  -6   1    2.57    0.47
  -9   6   1   26.64    1.12
  -9  -6  -1   27.32    1.12
   9  -6   1   26.50    0.97
  -9  -6  -1   26.66    1.15
  -9  -6   1   22.79    1.14
  -9   6  -1   26.44    0.94
  -9  -6   1   26.01    1.17
   9  -6  -1   27.43    1.14
  10  -6   1    5.99    0.57
 -10   6   1    7.00    0.71
 -10  -6  -1    5.07    0.61
 -10  -6  -1    6.09    0.67
 -10   6  -1    6.30    0.55
  10  -6  -1    6.11    0.73
 -10  -6   1    6.79    0.74
 -10  -6   1    5.92    0.68
 -11  -6  -1    2.93    0.54
  11  -6   1    3.66    0.48
 -11  -6  -1    3.48    0.59
 -11   6   1    2.97    0.52
  11  -6  -1    3.73    0.58
 -11  -6   1    1.85    0.53
 -11   6  -1    2.85    0.43
 -11  -6   1    3.90    0.70
 -12  -6  -1    5.04    0.73
 -12  -6  -1    5.73    0.73
 -12   6   1    6.44    0.74
  12  -6   1    6.04    0.70
 -12   6  -1    5.86    0.67
  12  -6  -1    5.37    0.73
 -12  -6   1    3.82    0.73
 -12  -6   1    5.36    0.72
 -13  -6  -1    6.66    0.80
 -13   6   1    6.50    0.76
  13  -6   1    6.05    0.65
 -13  -6  -1    5.56    0.78
  13  -6  -1    5.69    0.81
 -13   6  -1    6.13    0.64
 -13  -6   1    6.76    0.81
 -14  -6  -1    5.59    0.80
  14  -6   1    4.86    0.64
 -14   6   1    4.66    0.79
 -14   6  -1    5.84    0.67
 -14  -6   1    3.64    0.80
  14  -6  -1    5.01    0.83
 -15   6   1    6.37    0.89
  15  -6   1    5.54    0.75
 -15  -6  -1    5.36    0.86
 -15  -6   1    4.74    0.95
 -15   6  -1    5.52    0.72
   0   7  -1   75.18    2.01
   0  -7   1   76.32    2.01
   0  -7  -1   73.67    2.51
   0   7   1   78.93    2.08
  -1  -7  -1   23.80    0.94
   1   7  -1   23.44    0.88
  -1   7   1   22.39    0.90
   1  -7   1   23.49    0.85
  -1  -7   1   24.35    0.90
  -1   7  -1   23.95    0.86
   1   7   1   23.94    0.92
  -2  -7  -1    2.26    0.33
   2  -7   1    2.94    0.33
  -2   7   1    3.16    0.40
  -2   7  -1    3.23    0.36
  -2  -7   1    2.57    0.42
   2  -7  -1    2.89    0.49
   2   7   1    2.27    0.35
   3  -7   1    0.73    0.24
  -3   7   1    0.27    0.23
  -3  -7  -1    0.83    0.29
  -3   7  -1    0.47    0.20
   3   7   1    0.77    0.26
   3  -7  -1    0.61    0.25
  -3  -7   1    0.30    0.24
  -4   7   1   12.35    0.68
   4  -7   1   13.82    0.61
  -4  -7  -1   12.88    0.70
   4  -7  -1   12.69    0.71
  -4  -7   1   13.75    0.72
   4   7   1   11.74    0.67
  -4   7  -1   12.29    0.60
  -5  -7  -1    4.87    0.53
   5  -7   1    4.90    0.44
  -5   7   1    3.87    0.44
  -5   7  -1    4.54    0.40
   5  -7  -1    5.71    0.56
  -5  -7   1    3.88    0.46
  -6  -7  -1   10.49    0.69
  -6   7   1   10.36    0.68
   6  -7   1    9.63    0.58
  -6  -7   1   11.66    0.70
  -6  -7   1   10.23    0.72
  -6   7  -1   10.25    0.55
   6  -7  -1   10.96    0.72
  -7   7   1   14.54    0.80
  -7  -7  -1   13.77    0.82
   7  -7   1   13.70    0.69
  -7  -7   1   14.26    0.86
  -7  -7   1   13.76    0.81
  -7   7  -1   14.27    0.67
   7  -7  -1   14.50    0.84
  -8   7   1    8.98    0.73
  -8  -7  -1    9.57    0.76
   8  -7   1   10.24    0.63
   8  -7  -1    9.32    0.78
  -8  -7   1    9.81    0.76
  -8   7  -1    9.92    0.59
  -8  -7   1    9.29    0.75
  -9  -7  -1    6.38    0.74
  -9   7   1    7.43    0.74
  -9  -7  -1    7.42    0.70
   9  -7   1    6.75    0.59
  -9  -7   1    6.93    0.69
   9  -7  -1    7.13    0.75
  -9  -7   1    7.01    0.81
  -9   7  -1    6.92    0.55
 -10   7   1    3.16    0.54
  10  -7   1    2.46    0.41
 -10  -7  -1    1.96    0.51
 -10  -7  -1    2.75    0.53
 -10  -7   1    2.44    0.52
 -10  -7   1    2.82    0.57
 -10   7  -1    2.79    0.41
  10  -7  -1    2.59    0.52
 -11   7   1   10.22    0.87
 -11  -7  -1   10.41    0.89
 -11  -7  -1   11.06    0.97
  11  -7   1   11.63    0.80
 -11   7  -1   10.85    0.73
  11  -7  -1   10.26    0.96
 -11  -7   1   10.13    0.96
 -11  -7   1   10.36    1.08
 -12  -7  -1    5.38    0.75
  12  -7   1    5.21    0.63
 -12   7   1    5.24    0.71
 -12  -7  -1    5.72    0.78
 -12  -7   1    4.56    0.78
  12  -7  -1    5.04    0.77
 -12   7  -1    5.49    0.59
  13  -7   1    1.11    0.51
 -13  -7  -1    0.81    0.57
  13  -7  -1    0.77    0.67
 -13  -7   1   -0.37    0.57
 -13   7  -1    0.80    0.44
  14  -7   1    0.96    0.56
 -14   7   1    1.29    0.65
 -14  -7  -1    0.49    0.64
  14  -7  -1   -1.09    0.75
 -14   7  -1    0.64    0.50
 -14  -7   1    1.77    0.72
   0   8   1   -0.25    0.23
   0  -8  -1    0.12    0.26
   0  -8   1   -0.31    0.21
   0   8  -1    0.16    0.21
   1   8  -1   10.02    0.62
  -1   8   1   10.41    0.67
  -1  -8  -1   10.11    0.67
  -1  -8   1   10.77    0.64
   1  -8  -1   11.30    0.69
   1   8   1   10.58    0.63
  -1   8  -1   10.13    0.59
  -2   8   1    7.02    0.57
  -2  -8  -1    7.48    0.62
   2  -8   1    7.76    0.55
   2   8   1    7.74    0.59
  -2   8  -1    8.23    0.54
  -2  -8   1    7.99    0.59
   2  -8  -1    6.42    0.59
  -3   8   1    2.01    0.37
  -3  -8  -1    1.96    0.40
   3  -8   1    1.85    0.33
   3  -8  -1    1.92    0.40
   3   8   1    2.28    0.41
  -3   8  -1    1.98    0.31
  -3  -8   1    2.50    0.40
  -4  -8  -1    1.96    0.39
   4  -8   1    2.12    0.34
  -4   8   1    2.17    0.38
   4  -8  -1    2.44    0.43
   4   8   1    2.15    0.42
  -4  -8   1    2.08    0.37
  -4   8  -1    2.17    0.33
  -5   8   1   17.33    0.87
   5  -8   1   17.80    0.80
  -5  -8  -1   18.18    0.92
  -5  -8   1   16.80    0.90
  -5   8  -1   17.21    0.76
   5  -8  -1   17.85    0.91
   5   8   1   17.23    0.89
  -6  -8  -1   15.93    0.89
   6  -8   1   16.84    0.80
  -6   8   1   18.05    0.90
  -6  -8   1   17.22    0.92
  -6  -8   1   19.01    0.96
   6  -8  -1   18.46    0.96
  -6   8  -1   17.78    0.78
  -7   8   1    1.33    0.40
  -7  -8  -1    2.54    0.51
  -7   8  -1    1.81    0.36
  -7  -8   1    2.14    0.46
   7  -8  -1    2.22    0.47
  -7  -8   1    1.83    0.44
  -8   8   1   10.51    0.81
  -8  -8  -1   10.93    0.88
   8  -8   1   10.60    0.71
  -8   8  -1   11.19    0.66
  -8  -8   1    9.70    0.81
  -8  -8   1   10.84    0.82
   8  -8  -1   12.27    0.89
  -9   8   1    9.90    0.79
   9  -8   1    9.87    0.75
  -9  -8  -1    7.93    0.88
   9  -8  -1   10.65    0.93
  -9   8  -1   10.06    0.68
  -9  -8   1   10.37    0.90
  -9  -8   1   11.52    0.92
 -10   8   1   -0.41    0.41
 -10  -8  -1    0.11    0.48
  10  -8   1   -0.18    0.39
  10  -8  -1   -0.36    0.50
 -10  -8   1    0.15    0.57
 -10   8  -1    0.21    0.34
 -10  -8   1    0.30    0.42
 -11   8   1    0.80    0.49
  11  -8   1    0.77    0.48
 -11  -8  -1   -0.40    0.52
 -11  -8  -1    0.88    0.49
 -11  -8   1   -0.23    0.51
 -11   8  -1    0.89    0.39
  11  -8  -1    1.44    0.60
  12  -8   1    2.98    0.60
 -12  -8  -1    4.02    0.74
 -12   8   1    1.73    1.06
  12  -8  -1    4.34    0.84
 -12   8  -1    4.13    0.56
 -12  -8   1    3.18    0.70
  13  -8   1    1.46    0.60
 -13  -8  -1    1.38    0.68
 -13   8   1    1.75    0.66
  13  -8  -1    1.81    0.79
 -13   8  -1    1.48    0.53
 -13  -8   1    1.65    0.66
   0   9   1    9.98    0.70
   0   9  -1    9.19    0.65
   0  -9   1   10.28    0.68
   0  -9  -1   10.96    0.75
  -1  -9  -1    3.53    0.50
   1  -9   1    2.57    0.41
   1   9  -1    2.88    0.42
  -1   9   1    2.23    0.40
   1   9   1    2.68    0.41
   1  -9  -1    2.67    0.42
  -1  -9   1    2.63    0.42
  -1   9  -1    2.32    0.38
   2  -9   1   11.64    0.71
  -2  -9  -1   12.29    0.80
  -2   9   1   13.28    0.78
  -2  -9   1   12.78    0.80
  -2   9  -1   12.24    0.70
   2   9   1   12.64    0.78
   2  -9  -1   11.46    0.78
  -3  -9  -1   28.36    1.16
  -3   9   1   26.46    1.11
   3  -9   1   27.44    1.07
   3  -9  -1   26.45    1.15
  -3  -9   1   26.89    1.13
   3   9   1   27.15    1.14
  -3   9  -1   27.20    1.04
  -4   9   1    2.44    0.44
  -4  -9  -1    2.52    0.47
   4  -9   1    2.67    0.42
   4  -9  -1    3.37    0.52
   4   9   1    2.45    0.47
  -4   9  -1    3.57    0.43
  -4  -9   1    2.83    0.46
  -5  -9  -1    5.56    0.62
   5  -9   1    7.10    0.64
  -5   9   1    6.15    0.63
  -5  -9   1    6.43    0.69
  -5   9  -1    6.11    0.55
   5  -9  -1    6.08    0.72
  -6  -9  -1    6.17    0.73
  -6   9   1    6.15    0.65
   6  -9   1    5.85    0.63
   6  -9  -1    7.55    0.75
  -6  -9   1    7.03    0.75
  -6   9  -1    5.23    0.56
  -7  -9  -1    7.54    0.85
   7  -9   1    5.94    0.60
  -7   9   1    4.63    0.59
   7  -9  -1    5.56    0.66
  -7  -9   1    5.61    0.68
  -7   9  -1    5.82    0.58
  -7  -9   1    7.30    0.85
   8  -9   1    1.99    0.45
  -8  -9  -1    2.07    0.58
  -8   9   1    3.34    0.54
  -8   9  -1    1.69    0.39
   8  -9  -1    1.80    0.56
  -8  -9   1    1.61    0.61
  -9   9   1    0.83    0.47
   9  -9   1    1.31    0.47
  -9  -9  -1    2.44    0.64
  -9  -9   1    1.43    0.53
  -9  -9   1    0.92    0.57
   9  -9  -1    1.61    0.59
  -9   9  -1    0.78    0.38
  10  -9   1    2.60    0.55
 -10  -9  -1    2.31    0.59
 -10   9   1    1.68    0.54
 -10  -9  -1    2.78    0.68
  10  -9  -1    2.41    0.73
 -10   9  -1    2.56    0.45
 -10  -9   1    1.99    0.60
 -11  -9  -1    0.60    0.55
  11  -9   1    1.65    0.54
 -11   9  -1    1.55    0.47
 -11  -9   1    2.57    0.69
  11  -9  -1    1.02    0.68
 -12   9   1    2.57    0.66
 -12  -9  -1    1.65    0.69
  12  -9   1    2.34    0.65
 -12   9  -1    2.17    0.54
  12  -9  -1    1.67    0.80
 -12  -9   1    2.21    0.74
   0  10  -1    0.20    0.31
   0 -10   1   -0.23    0.32
   0 -10  -1    0.32    0.40
   0  10   1   -0.29    0.33
  -1  10   1    4.55    0.55
   1  10  -1    5.46    0.62
   1 -10   1    3.32    0.49
  -1 -10  -1    5.41    0.64
  -1  10  -1    3.55    0.48
  -1 -10   1    3.83    0.52
   1 -10  -1    5.05    0.63
   1  10   1    4.32    0.54
  -2 -10  -1    4.35    0.57
  -2  10   1    5.43    0.65
   2 -10   1    5.36    0.63
   2  10   1    4.45    0.56
  -2 -10   1    5.67    0.66
  -2  10  -1    4.48    0.51
   2 -10  -1    5.55    0.68
  -3  10   1   13.93    0.89
  -3 -10  -1   13.51    0.93
   3 -10   1   14.06    0.85
   3  10   1   15.45    0.89
  -3 -10   1   13.94    0.92
  -3  10  -1   14.37    0.81
   3 -10  -1   14.17    0.94
  -4 -10  -1    0.84    0.44
  -4  10   1    0.16    0.33
   4 -10   1    0.17    0.36
   4  10   1    0.00    0.34
  -4 -10   1   -0.11    0.40
   4 -10  -1    1.21    0.45
  -4  10  -1    0.04    0.30
  -5 -10  -1   16.38    1.05
   5 -10   1   17.30    0.94
  -5  10   1   17.58    0.98
  -5 -10   1   17.37    1.08
   5 -10  -1   18.91    1.07
  -5  10  -1   15.64    0.86
   6 -10   1    8.99    0.79
  -6  10   1   11.12    0.82
  -6 -10  -1    8.36    0.93
  -6 -10   1    8.62    0.87
  -6  10  -1    8.83    0.70
   6 -10  -1   10.08    0.96
  -7  10   1    2.27    0.52
  -7 -10  -1    2.77    0.64
   7 -10   1    3.50    0.54
   7 -10  -1    2.16    0.59
  -7 -10   1    3.18    0.67
  -7 -10   1    4.36    0.64
  -7  10  -1    2.73    0.45
  -8  10   1    2.07    0.52
  -8 -10  -1    3.86    0.71
   8 -10   1    3.20    0.54
  -8 -10   1    1.36    0.66
  -8 -10   1    2.25    0.55
  -8  10  -1    2.49    0.47
   8 -10  -1    2.11    0.64
  -9  10   1    5.09    0.75
   9 -10   1    5.23    0.68
  -9 -10   1    3.61    0.66
  -9  10  -1    4.46    0.58
   9 -10  -1    5.24    0.82
  10 -10   1    3.33    0.66
 -10 -10  -1    5.04    0.77
 -10  10   1    3.70    0.68
 -10 -10   1    3.83    0.73
 -10  10  -1    3.41    0.56
  10 -10  -1    3.53    0.81
 -11 -10  -1    5.26    0.83
 -11  10   1    6.09    0.79
  11 -10   1    6.45    0.81
  11 -10  -1    5.59    0.94
 -11  10  -1    7.73    0.85
 -11 -10   1    3.61    0.78
   0  11  -1   91.29    2.58
   0 -11   1   86.87    2.57
   0  11   1   87.77    2.62
   0 -11  -1   91.40    2.68
  -1  11   1   14.48    0.94
  -1 -11  -1   16.54    1.07
   1 -11   1   14.46    0.98
  -1  11  -1   15.58    0.91
   1  11   1   15.33    0.97
   1 -11  -1   15.81    1.09
  -1 -11   1   15.99    1.01
  -2  11   1    2.90    0.57
  -2 -11  -1    4.55    0.63
   2 -11   1    3.05    0.54
  -2  11  -1    2.85    0.50
  -2 -11   1    3.80    0.62
   2  11   1    3.21    0.58
   2 -11  -1    2.76    0.59
   3 -11   1   32.11    1.36
  -3 -11  -1   31.83    1.48
  -3  11   1   33.23    1.39
   3  11   1   33.24    1.60
  -3 -11   1   32.04    1.43
   3 -11  -1   31.64    1.47
  -3  11  -1   34.03    1.30
  -4  11   1    6.81    0.80
  -4 -11  -1    6.21    0.84
   4 -11   1    7.01    0.80
   4 -11  -1    8.13    0.88
   4  11   1    9.03    0.87
  -4 -11   1    7.72    0.82
  -4  11  -1    6.57    0.74
  -5  11   1    0.82    0.44
   5 -11   1    1.99    0.51
  -5 -11  -1    0.38    0.55
  -5 -11   1    1.84    0.61
   5 -11  -1    0.37    0.54
  -5  11  -1    1.62    0.42
   6 -11   1    1.65    0.54
  -6 -11  -1    1.36    0.59
  -6  11   1    0.88    0.48
   6 -11  -1    1.49    0.65
  -6 -11   1   -0.06    0.60
  -6  11  -1    1.19    0.41
   7 -11   1    0.12    0.50
   7 -11  -1    1.15    0.67
  -7  11  -1    0.29    0.39
  -7 -11   1    1.29    0.57
   8 -11   1    0.57    0.55
  -8  11   1    0.91    0.51
  -8 -11   1    1.06    0.60
   8 -11  -1    1.06    0.68
  -8  11  -1    0.14    0.40
  -9  11   1    0.45    0.52
   9 -11   1    0.75    0.61
  -9  11  -1    0.23    0.47
  -9 -11   1    0.97    0.63
   9 -11  -1    0.45    0.77
 -10  11   1    0.07    0.59
  10 -11   1    1.19    0.69
 -10 -11  -1    0.81    0.67
 -10 -11   1    0.59    0.71
 -10  11  -1    0.37    0.52
   0 -12  -1   -0.60    0.55
   0 -12   1    0.12    0.53
   0  12   1    0.14    0.46
   0  12  -1    0.26    0.41
  -1 -12  -1    1.63    0.60
  -1  12   1    1.60    0.54
   1 -12   1    2.57    0.60
  -1 -12   1    1.83    0.60
   1  12   1    2.11    0.55
   1 -12  -1    2.86    0.71
  -1  12  -1    2.51    0.54
   2 -12   1   26.44    1.30
  -2  12   1   24.11    1.27
  -2 -12  -1   24.89    1.44
  -2  12  -1   24.79    1.20
   2  12   1   24.72    1.31
   2 -12  -1   25.90    1.42
  -2 -12   1   22.29    1.31
  -3 -12  -1    3.67    0.78
  -3  12   1    4.70    0.67
   3 -12   1    3.65    0.65
   3 -12  -1    4.29    0.78
  -3  12  -1    3.94    0.59
  -3 -12   1    3.27    0.68
   3  12   1    4.39    0.70
  -4  12   1    4.69    0.73
   4 -12   1    5.30    0.72
  -4  12  -1    5.22    0.63
  -4 -12   1    3.72    0.78
   4 -12  -1    4.83    0.78
   4  12   1    4.65    0.69
  -5  12   1    2.18    0.61
   5 -12   1    2.42    0.62
   5 -12  -1    0.17    0.69
  -5  12  -1    2.04    0.53
  -6  12   1    2.32    0.62
   6 -12   1    2.30    0.69
  -6  12  -1    2.62    0.55
   6 -12  -1    2.66    0.81
  -7  12   1    2.44    0.67
   7 -12   1    3.70    0.73
  -7 -12   1    2.69    0.65
  -7  12  -1    1.44    0.52
   8 -12   1    5.92    0.86
  -8  12   1    6.19    0.81
  -8 -12   1    7.22    0.91
  -8  12  -1    6.09    0.73
   9 -12   1    3.23    0.80
  -9  12   1    1.76    0.71
  -9  12  -1    2.12    0.60
  -9 -12   1    3.31    0.81
   0  13   1   20.42    1.30
   0 -13   1   20.47    1.39
  -1  13   1    2.69    0.73
   1 -13   1    4.11    0.77
  -1 -13   1    4.38    0.92
   1  13   1    4.07    0.72
  -1  13  -1    3.86    0.66
   2 -13   1    9.30    0.94
  -2  13   1    8.68    1.00
   2  13   1    7.88    0.89
  -2  13  -1    9.49    0.94
   3 -13   1   21.96    1.48
  -3  13   1   24.57    1.34
  -3  13  -1   24.44    1.27
   3  13   1   22.37    1.40
   4 -13   1    5.07    0.87
  -4  13   1    3.15    0.70
   4  13   1    3.30    0.79
  -4  13  -1    4.76    0.70
   5 -13   1    0.18    0.72
  -5  13   1    1.49    0.64
  -5  13  -1   -0.43    0.54
  -6  13   1    3.57    0.78
   6 -13   1    3.85    0.87
  -6  13  -1    5.27    0.75
   7 -13   1    7.33    1.03
  -7  13   1    6.19    0.90
  -7  13  -1    6.05    0.84
  -7 -13   1    5.25    0.85
   0  14   1    1.14    0.65
  -1  14   1    0.64    0.68
  -1  14  -1    1.00    0.62
   1  14   1    1.59    0.72
  -2  14   1    0.59    0.74
   2  14   1    0.81    0.69
  -2  14  -1   -0.51    0.59
  -3  14   1    0.72    0.67
   3  14   1    0.26    0.70
  -3  14  -1    0.29    0.58
  -4  14   1   14.70    1.28
  -4  14  -1    9.97    1.16
   0   0  -2   98.58    2.26
  -1   0  -2   -0.05    0.08
   1   0   2   -0.11    0.07
   1   0  -2    0.05    0.10
  -1   0   2    0.02    0.12
  -2   0   2   22.93    0.73
   2   0   2   23.17    0.59
   2   0  -2   22.24    0.72
  -2   0  -2   22.98    0.59
  -3   0  -2   -0.04    0.06
   3   0  -2   -0.05    0.13
   3   0   2    0.01    0.07
  -3   0   2    0.11    0.13
   4   0  -2   11.38    0.53
  -4   0   2   10.73    0.53
  -4   0  -2   11.18    0.34
  -5   0   2    0.00    0.17
   5   0  -2    0.12    0.16
  -5   0  -2   -0.07    0.08
  -5   0  -2   -0.11    0.08
   6   0  -2   41.51    1.27
  -6   0  -2   38.79    1.02
  -6   0  -2   40.93    1.03
  -6   0   2   42.71    1.30
  -7   0  -2    0.00    0.11
  -7   0  -2    0.18    0.13
  -7   0   2   -0.34    0.21
  -8   0  -2    2.15    0.25
  -8   0   2    1.92    0.37
   8   0  -2    2.06    0.35
  -8   0  -2    2.34    0.27
   9   0  -2    0.53    0.28
  -9   0   2   -0.25    0.29
  -9   0  -2   -0.09    0.16
  -9   0  -2    0.10    0.18
  10   0  -2    2.87    0.47
 -10   0  -2    3.59    0.36
 -10   0   2    3.17    0.50
 -10   0  -2    3.32    0.39
 -11   0   2   -0.18    0.34
  11   0  -2    0.51    0.40
 -11   0  -2    0.11    0.25
  12   0  -2    5.17    0.65
 -12   0  -2    6.11    0.55
 -12   0  -2    6.10    0.57
 -12   0   2    6.06    0.72
 -13   0  -2   -0.01    0.33
 -13   0  -2   -0.59    0.32
  13   0  -2    0.64    0.56
 -13   0   2   -0.25    0.46
 -14   0  -2   28.59    1.18
  14   0  -2   27.27    1.48
 -14   0  -2   30.28    1.22
 -14   0   2   28.01    1.52
 -15   0  -2   -0.23    0.44
 -15   0   2   -1.19    0.61
 -15   0  -2    0.23    0.50
 -16   0   2    5.22    0.93
 -16   0  -2    6.85    0.79
 -16   0  -2    6.55    0.78
   0   1   2   -0.09    0.11
   0   1  -2   -0.08    0.09
   0  -1   2   -0.01    0.09
   0  -1  -2   -0.16    0.11
  -1  -1  -2   12.48    0.43
   1  -1   2   12.54    0.38
   1   1  -2   12.30    0.45
  -1   1   2   12.67    0.49
   1   1   2   12.31    0.42
  -1   1  -2   12.28    0.37
   1  -1  -2   11.90    0.48
  -1  -1   2   12.44    0.46
  -2  -1  -2   69.31    1.63
   2  -1   2   68.17    1.53
  -2   1   2   70.50    1.75
   2   1  -2   69.70    1.71
   2  -1  -2   71.40    1.75
  -2   1  -2   69.44    1.53
  -2  -1   2   67.65    1.72
  -3   1   2   31.12    0.97
  -3  -1  -2   32.13    0.83
   3   1  -2   31.64    0.94
  -3  -1   2   32.00    0.96
   3  -1  -2   32.06    0.97
  -4  -1  -2    5.08    0.26
   4   1  -2    4.56    0.36
  -4   1   2    4.35    0.38
   4  -1  -2    4.20    0.36
  -4  -1   2    4.59    0.36
   4   1   2    4.27    0.25
   5   1  -2   82.83    2.13
  -5  -1  -2   83.58    1.96
  -5   1   2   84.39    2.18
   5  -1  -2   85.98    2.16
  -5   1  -2   81.95    1.84
  -5   1  -2   82.00    1.85
  -5  -1   2   84.06    2.16
  -6  -1  -2    3.60    0.26
   6   1  -2    3.32    0.38
  -6  -1  -2    3.53    0.26
  -6   1   2    3.44    0.40
  -6   1  -2    3.24    0.19
  -6  -1   2    3.18    0.38
   6  -1  -2    2.70    0.34
  -6   1  -2    3.32    0.20
   7   1  -2   11.88    0.97
  -7   1   2   12.40    0.67
  -7  -1  -2   12.21    0.48
  -7  -1  -2   11.61    0.48
  -7   1  -2   11.97    0.43
  -7  -1   2   11.57    0.66
  -8  -1  -2   41.01    1.16
   8   1  -2   39.87    1.33
  -8  -1  -2   40.55    1.15
  -8   1   2   43.94    1.42
  -8  -1   2   40.78    1.38
  -8   1  -2   40.88    1.09
   8  -1  -2   39.90    1.35
  -9  -1  -2    3.44    0.35
  -9  -1  -2    2.92    0.32
  -9   1   2    3.38    0.47
   9   1  -2    3.32    0.46
   9  -1  -2    3.33    0.45
  -9   1  -2    3.22    0.33
  -9  -1   2    3.05    0.47
 -10  -1  -2    7.23    0.48
 -10   1   2    8.45    0.72
  10   1  -2    8.15    0.71
 -10  -1  -2    6.55    0.49
 -10  -1   2    6.91    0.69
 -10   1  -2    6.92    0.45
  10  -1  -2    7.16    0.68
 -11  -1  -2    4.83    0.50
  11   1  -2    4.36    0.56
 -11   1   2    5.36    0.63
 -11  -1  -2    4.71    0.51
 -11   1  -2    4.63    0.46
  11  -1  -2    4.31    0.57
 -11  -1   2    5.19    0.63
 -12  -1  -2    0.60    0.33
 -12   1   2    0.94    0.49
 -12  -1  -2    1.09    0.35
  12   1  -2    1.05    0.46
 -12   1  -2    1.16    0.31
 -12  -1   2    1.92    0.53
  12  -1  -2    1.25    0.54
  13   1  -2    3.02    0.61
 -13  -1  -2    1.22    0.40
 -13   1   2    1.63    0.56
 -13  -1  -2    1.73    0.43
  13  -1  -2    2.10    0.61
 -13   1  -2    1.88    0.39
 -14   1   2    7.44    0.90
 -14  -1  -2    6.08    0.65
 -14  -1  -2    6.60    0.77
  14   1  -2    6.91    0.85
 -14  -1   2    7.67    0.91
 -14   1  -2    6.06    0.69
  14  -1  -2    4.48    0.77
 -15  -1  -2    2.20    0.59
 -15  -1  -2    3.80    0.66
 -15   1   2    4.20    0.81
 -15   1  -2    3.06    0.56
 -15  -1   2    3.66    0.77
 -16  -1  -2   14.06    1.12
 -16   1   2   10.17    1.14
 -16  -1  -2   12.16    1.16
 -16   1  -2   10.76    1.06
 -16   1  -2   11.22    1.02
 -16  -1   2   11.68    1.37
   0  -2   2    4.87    0.31
   0   2  -2    5.15    0.25
   0  -2  -2    5.07    0.32
   0   2   2    4.83    0.31
   1   2  -2   17.27    0.55
  -1  -2  -2   16.52    0.57
   1  -2   2   16.92    0.48
  -1   2   2   16.72    0.61
  -1  -2   2   17.72    0.56
   1  -2  -2   16.72    0.61
   1   2   2   16.94    0.57
   2  -2   2   45.14    1.03
   2  -2   2   44.89    1.02
   2   2  -2   46.78    1.21
  -2  -2  -2   45.63    1.17
  -2   2   2   44.86    1.25
   2  -2  -2   44.19    1.25
  -2  -2   2   44.87    1.21
   2   2   2   46.51    1.18
  -3  -2  -2    7.66    0.35
  -3   2   2    7.01    0.43
   3   2  -2    7.21    0.40
  -3  -2   2    8.02    0.42
   3   2   2    7.45    0.35
   3  -2  -2    6.82    0.41
   4   2  -2    0.91    0.21
  -4  -2  -2    1.48    0.20
  -4   2   2    1.22    0.24
   4   2   2    1.46    0.19
  -4  -2   2    1.23    0.23
   4  -2  -2    1.03    0.22
  -5   2   2    0.86    0.24
   5   2  -2    1.25    0.23
  -5  -2  -2    1.01    0.18
   5  -2  -2    1.00    0.24
  -5  -2   2    1.60    0.29
   6   2  -2   11.33    0.59
  -6  -2  -2   11.28    0.48
  -6   2   2   11.64    0.61
  -6  -2   2   11.16    0.61
   6  -2  -2   11.52    0.62
  -6   2  -2   11.14    0.34
  -7   2   2    0.75    0.26
   7   2  -2    0.47    0.24
  -7  -2  -2    0.57    0.19
  -7  -2  -2    0.77    0.18
  -7   2  -2    0.75    0.13
  -7  -2   2    0.54    0.26
   7  -2  -2    1.03    0.28
  -8  -2  -2    6.33    0.42
  -8  -2  -2    6.78    0.43
   8   2  -2    6.40    0.55
  -8   2   2    7.05    0.60
   8  -2  -2    6.75    0.57
  -8  -2   2    7.02    0.57
  -8   2  -2    6.04    0.33
  -9  -2  -2   12.93    0.62
  -9  -2  -2   12.89    0.62
  -9   2   2   13.39    0.82
   9   2  -2   13.59    0.75
   9  -2  -2   14.28    0.80
  -9   2  -2   13.33    0.53
  -9  -2   2   13.65    0.80
  10   2  -2    2.83    0.48
 -10  -2  -2    2.96    0.36
 -10  -2  -2    3.41    0.38
 -10   2   2    4.43    0.58
  10  -2  -2    2.86    0.48
 -10   2  -2    3.36    0.35
 -10  -2   2    3.47    0.53
 -11  -2  -2    8.51    0.62
 -11  -2  -2    6.87    0.59
  11   2  -2    9.51    0.79
 -11   2   2    7.76    0.76
 -11  -2   2    8.89    0.78
  11  -2  -2    7.64    0.75
 -11   2  -2    8.40    0.52
  12   2  -2    3.58    0.63
 -12  -2  -2    3.58    0.47
 -12  -2  -2    3.14    0.44
 -12   2   2    2.68    0.57
  12  -2  -2    2.39    0.56
 -12   2  -2    2.94    0.38
 -12  -2   2    3.57    0.61
  13   2  -2   10.92    1.00
 -13  -2  -2    9.07    0.77
 -13   2   2    7.21    0.84
 -13  -2  -2    8.64    0.76
  13  -2  -2    9.06    0.99
 -13   2  -2    7.77    0.63
 -13  -2   2   10.00    0.97
 -14   2   2   14.70    1.15
 -14  -2  -2   12.48    0.94
 -14  -2  -2   16.04    0.97
 -14  -2   2   15.29    1.21
  14  -2  -2   11.41    1.16
 -14   2  -2   12.92    0.82
 -15  -2  -2    5.13    0.68
 -15   2   2    4.40    0.82
 -15  -2  -2    5.92    0.73
 -15   2  -2    4.92    0.61
 -15  -2   2    5.34    0.91
   0   3   2   -0.05    0.13
   0  -3   2   -0.07    0.10
   0  -3  -2   -0.02    0.14
  -1  -3  -2   38.26    1.08
  -1   3   2   38.56    1.11
   1  -3   2   37.17    0.95
   1   3   2   37.63    1.07
  -1  -3   2   38.07    1.04
   1  -3  -2   37.41    1.10
   2  -3   2    3.51    0.19
   2  -3   2    3.31    0.18
  -2   3   2    3.25    0.31
  -2  -3  -2    3.57    0.30
   2   3   2    3.35    0.29
  -2  -3   2    3.77    0.31
   2  -3  -2    3.84    0.35
   3   3  -2   32.50    0.98
   3  -3   2   32.84    0.77
  -3  -3  -2   32.02    0.95
  -3   3   2   33.29    1.05
   3   3   2   33.87    0.96
  -3  -3   2   32.02    0.99
   3  -3  -2   31.93    1.03
  -4   3   2   39.81    1.21
  -4  -3  -2   38.65    1.11
   4  -3   2   39.81    0.90
   4   3  -2   37.87    1.15
   4  -3  -2   38.72    1.22
   4   3   2   39.93    1.12
  -4  -3   2   41.01    1.20
   5   3  -2  112.61    2.72
  -5   3   2  107.22    2.75
  -5  -3  -2  110.41    2.62
   5  -3   2  109.01    2.38
  -5  -3   2  105.22    2.72
   5  -3  -2  111.35    2.77
  -5   3  -2  108.06    2.38
   5   3   2  109.02    2.62
  -6   3   2  110.35    2.83
   6  -3   2  110.50    2.44
   6   3  -2  105.78    2.93
  -6  -3  -2  112.48    2.67
  -6   3  -2  111.83    2.44
   6  -3  -2  110.33    2.82
  -7  -3  -2    0.35    0.18
   7  -3   2    0.52    0.11
  -7   3   2    0.56    0.26
   7   3  -2    0.63    0.26
  -7  -3   2    0.53    0.27
   7  -3  -2    0.47    0.27
  -7   3  -2    0.78    0.13
   8  -3   2    6.13    0.31
  -8   3   2    6.24    0.57
  -8  -3  -2    6.25    0.46
  -8  -3  -2    6.17    0.44
   8   3  -2    7.33    0.57
  -8   3  -2    6.92    0.33
  -8  -3   2    6.13    0.58
   8  -3  -2    7.10    0.60
   9   3  -2   10.61    0.67
   9  -3   2    9.91    0.42
  -9  -3  -2   10.36    0.59
  -9   3   2   10.66    0.76
  -9  -3  -2    9.71    0.59
   9  -3  -2   10.42    0.73
  -9  -3   2    9.96    0.74
  -9   3  -2   10.08    0.45
  10   3  -2    3.87    0.52
 -10  -3  -2    4.23    0.45
 -10  -3  -2    4.54    0.49
 -10   3   2    4.22    0.59
  10  -3   2    4.91    0.35
  10  -3  -2    4.71    0.60
 -10   3  -2    4.59    0.38
 -10  -3   2    5.34    0.63
 -11  -3  -2   19.55    0.91
  11   3  -2   19.33    1.04
 -11   3   2   20.35    1.08
 -11  -3  -2   21.23    0.92
 -11  -3   2   20.21    1.10
 -11   3  -2   20.17    0.76
  11  -3  -2   19.58    1.11
 -12  -3  -2   14.84    0.86
 -12  -3  -2   12.64    0.80
 -12   3   2   14.89    1.03
  12  -3  -2   15.39    1.05
 -12   3  -2   13.05    0.67
 -12  -3   2   12.84    1.01
 -13   3   2   17.85    1.88
 -13  -3  -2   15.29    0.97
 -13  -3  -2   18.63    0.99
 -13   3  -2   18.38    0.81
  13  -3  -2   17.72    1.21
 -13  -3   2   16.75    1.16
 -14  -3  -2    4.10    0.66
 -14  -3  -2    4.52    0.62
 -14   3   2    2.32    0.71
  14  -3  -2    4.06    0.77
 -14   3  -2    4.61    0.50
 -14  -3   2    3.94    0.74
 -15  -3  -2    4.56    0.68
 -15  -3  -2    4.11    0.72
 -15   3   2    5.18    0.88
 -15   3  -2    4.70    0.57
 -15  -3   2    5.52    0.91
   0   4   2   68.37    1.76
   0  -4   2   66.64    1.64
   0  -4  -2   68.37    1.77
   0  -4   2   64.19    1.64
  -1   4   2   54.56    1.49
  -1  -4  -2   52.04    1.46
   1  -4   2   53.89    1.34
  -1  -4   2   53.55    1.40
   1   4   2   53.21    1.45
   1  -4  -2   56.03    1.51
  -2   4   2    5.98    0.43
  -2  -4  -2    5.89    0.40
   2  -4   2    6.18    0.29
  -2  -4   2    5.66    0.37
   2   4   2    5.36    0.39
   2  -4  -2    6.63    0.45
   3  -4   2    5.57    0.26
  -3  -4  -2    5.83    0.40
  -3   4   2    5.40    0.41
   3   4   2    6.07    0.39
   3  -4  -2    5.50    0.42
  -3  -4   2    5.64    0.40
  -4   4   2   18.30    0.77
   4  -4   2   18.85    0.53
  -4  -4  -2   17.80    0.70
   4  -4  -2   18.69    0.78
  -4  -4   2   18.24    0.74
  -4   4  -2   18.26    0.51
   4   4   2   17.67    0.69
   5  -4   2    8.99    0.33
  -5   4   2    9.25    0.58
  -5  -4  -2    9.98    0.51
  -5  -4   2    7.90    0.53
  -5   4  -2    8.48    0.31
   5   4   2    8.87    0.49
   5  -4  -2    9.46    0.59
   6  -4   2   18.20    0.54
  -6  -4  -2   18.42    0.73
  -6   4   2   18.50    0.83
   6  -4  -2   17.93    0.82
  -6   4  -2   18.20    0.53
  -6  -4   2   18.51    0.82
  -7  -4  -2   42.57    1.29
   7  -4   2   42.12    1.06
  -7   4   2   42.20    1.41
   7  -4  -2   41.91    1.39
  -7  -4   2   41.71    1.39
  -7   4  -2   41.25    1.06
  -8   4   2   22.81    1.00
  -8  -4  -2   19.49    0.96
   8  -4   2   20.84    0.65
  -8   4  -2   22.22    0.66
   8  -4  -2   22.71    0.99
  -8  -4   2   22.22    0.99
  -9  -4  -2   10.72    0.63
   9  -4   2   10.37    0.45
  -9   4   2    9.66    0.75
  -9  -4  -2   10.23    0.63
  -9   4  -2   10.44    0.47
  -9  -4   2    9.22    0.74
   9  -4  -2   11.12    0.78
 -10  -4  -2    3.77    0.47
 -10  -4  -2    3.80    0.46
  10  -4   2    3.93    0.35
 -10   4   2    3.35    0.52
  10  -4  -2    3.09    0.52
 -10  -4   2    3.17    0.52
 -10   4  -2    4.08    0.37
 -11   4   2   11.66    0.89
  11  -4   2   11.27    0.55
 -11  -4  -2   10.72    0.75
 -11  -4  -2   11.04    0.79
  11  -4  -2   10.67    0.93
 -11  -4   2   11.82    0.92
 -11   4  -2   12.04    0.58
 -12   4   2    6.16    0.72
  12  -4   2    6.30    0.49
 -12  -4  -2    6.49    0.69
 -12  -4  -2    5.85    0.70
 -12  -4   2    5.99    0.76
 -12   4  -2    6.12    0.52
  12  -4  -2    6.30    0.75
 -13   4   2    3.85    0.70
 -13  -4  -2    3.87    0.57
 -13  -4  -2    2.93    0.58
  13  -4  -2    3.93    0.74
 -13   4  -2    3.49    0.41
 -13  -4   2    3.89    0.73
 -14   4   2    0.51    0.61
 -14  -4  -2    2.05    0.52
 -14  -4  -2    0.55    0.57
 -14  -4   2    1.61    0.63
 -14   4  -2    0.67    0.36
  14  -4  -2    0.23    0.77
 -15  -4  -2    2.11    0.74
 -15   4   2    1.49    0.73
 -15  -4   2    1.87    0.79
 -15   4  -2    1.54    0.45
   0  -5   2   -0.09    0.14
   0   5   2    0.01    0.18
   0  -5  -2   -0.12    0.19
  -1   5   2    7.77    0.49
  -1  -5  -2    8.86    0.51
   1  -5   2    8.80    0.40
  -1  -5   2    7.67    0.44
   1  -5  -2    8.94    0.52
  -1  -5   2    8.61    0.44
   1   5   2    8.90    0.51
   2  -5   2   41.01    1.09
  -2  -5  -2   41.08    1.25
  -2   5   2   42.67    1.28
   2   5   2   39.54    1.23
   2  -5  -2   40.44    1.28
  -2  -5   2   41.73    1.21
  -2  -5   2   40.16    1.20
  -3  -5  -2   44.42    1.31
   3  -5   2   44.19    1.14
  -3   5   2   43.38    1.35
   3  -5  -2   43.43    1.36
  -3  -5   2   42.77    1.30
   3   5   2   45.20    1.30
  -3   5  -2   43.26    1.13
   4  -5   2    0.45    0.13
  -4   5   2    0.16    0.22
  -4  -5  -2   -0.04    0.20
  -4  -5   2    0.49    0.22
  -4   5  -2    0.40    0.13
   4  -5  -2    0.26    0.24
   4   5   2    0.29    0.21
  -5   5   2   11.65    0.66
  -5  -5  -2   11.26    0.61
   5  -5   2   11.17    0.43
  -5   5  -2   10.83    0.41
  -5  -5   2   11.29    0.64
   5  -5  -2   10.50    0.65
   5   5   2   11.22    0.59
  -6   5   2   10.19    0.66
  -6  -5  -2   10.07    0.70
   6  -5   2   10.05    0.42
  -6   5  -2   10.64    0.41
  -6  -5   2   10.98    0.66
   6  -5  -2    9.92    0.66
  -7   5   2    9.48    0.68
  -7  -5  -2    8.79    0.60
   7  -5   2    8.19    0.39
   7  -5  -2    8.92    0.69
  -7  -5   2    9.04    0.62
  -7   5  -2    8.91    0.39
  -8  -5  -2   16.66    0.81
   8  -5   2   17.45    0.60
  -8   5   2   15.61    0.89
  -8   5  -2   17.94    0.59
  -8  -5   2   16.13    0.89
   8  -5  -2   18.02    0.93
   9  -5   2   72.59    1.80
  -9   5   2   73.50    2.22
  -9  -5  -2   74.28    2.08
  -9  -5  -2   72.09    2.05
  -9   5  -2   72.07    1.80
  -9  -5   2   72.05    2.20
   9  -5  -2   70.69    2.18
 -10  -5  -2   39.45    1.38
 -10   5   2   39.81    1.51
  10  -5   2   39.19    1.11
 -10  -5  -2   38.22    1.37
 -10   5  -2   38.79    1.12
  10  -5  -2   39.58    1.53
 -10  -5   2   38.81    1.52
 -11  -5  -2    3.66    0.53
 -11  -5  -2    3.48    0.53
  11  -5   2    4.50    0.42
 -11   5   2    3.99    0.60
 -11  -5   2    4.55    0.70
  11  -5  -2    5.34    0.73
 -11   5  -2    3.65    0.38
  12  -5   2    2.84    0.35
 -12  -5  -2    2.13    0.52
 -12   5   2    3.17    0.63
 -12  -5  -2    2.77    0.53
 -12  -5   2    2.59    0.59
 -12   5  -2    2.57    0.36
  12  -5  -2    3.14    0.66
 -13  -5  -2    1.67    0.58
 -13  -5  -2    1.86    0.52
 -13   5   2    1.95    0.62
  13  -5   2    2.21    0.35
  13  -5  -2    3.50    0.76
 -13   5  -2    1.85    0.38
 -13  -5   2    2.26    0.70
 -14   5   2    5.93    0.88
  14  -5   2    6.02    0.63
 -14  -5  -2    5.55    0.81
 -14  -5   2    5.76    0.92
 -14   5  -2    6.70    0.69
 -15   5   2    0.47    0.68
 -15  -5  -2    0.22    0.61
 -15  -5  -2    0.21    0.70
 -15  -5   2    1.06    0.76
 -15   5  -2    0.60    0.45
   0   6   2   43.02    1.33
   0  -6  -2   44.87    1.38
   0  -6   2   42.32    1.23
  -1  -6  -2    2.75    0.35
  -1   6   2    3.32    0.40
   1  -6   2    3.10    0.31
   1   6   2    3.30    0.38
   1  -6  -2    3.15    0.46
  -1  -6   2    2.54    0.32
  -2  -6  -2   34.44    1.27
  -2   6   2   37.07    1.21
   2  -6   2   36.76    1.05
  -2  -6   2   38.32    1.17
   2   6   2   37.47    1.21
   2  -6  -2   35.35    1.44
  -2  -6   2   38.64    1.17
   3  -6   2   27.87    0.85
  -3   6   2   28.92    1.04
   3  -6  -2   26.96    1.04
  -3  -6   2   26.62    0.98
  -3   6  -2   27.98    0.84
  -3  -6   2   28.53    1.00
   3   6   2   27.63    1.00
  -4   6   2    3.81    0.43
  -4  -6  -2    4.23    0.45
   4  -6   2    4.51    0.33
  -4  -6   2    3.96    0.46
  -4   6  -2    4.27    0.31
  -4  -6   2    4.39    0.46
   4  -6  -2    4.72    0.52
   4   6   2    4.02    0.42
  -5   6   2   12.41    0.73
  -5  -6  -2   13.16    0.71
   5  -6   2   13.69    0.53
  -5  -6   2   11.71    0.67
  -5   6  -2   13.31    0.50
   5  -6  -2   12.87    0.77
   5   6   2   12.36    0.69
  -6  -6  -2    8.07    0.60
  -6   6   2    7.15    0.61
   6  -6   2    6.50    0.40
  -6  -6   2    7.18    0.58
   6  -6  -2    6.44    0.61
   6   6   2    7.12    0.57
  -6   6  -2    6.82    0.38
  -7   6   2    2.97    0.48
   7  -6   2    3.03    0.33
  -7  -6  -2    3.66    0.47
   7  -6  -2    3.34    0.49
  -7  -6   2    2.77    0.47
  -7   6  -2    3.13    0.31
  -8  -6  -2    5.64    0.63
   8  -6   2    5.50    0.40
  -8   6   2    6.28    0.67
   8  -6  -2    6.03    0.67
  -8  -6   2    6.62    0.66
  -8   6  -2    5.79    0.39
  -9   6   2   14.12    0.89
   9  -6   2   13.57    0.60
  -9  -6  -2   14.43    0.85
  -9   6  -2   13.68    0.58
  -9  -6   2   13.28    0.90
   9  -6  -2   13.90    0.94
  10  -6   2   24.60    0.87
 -10  -6  -2   25.67    1.11
 -10  -6  -2   23.40    1.13
 -10   6   2   26.31    1.24
  10  -6  -2   24.21    1.24
 -10  -6   2   25.05    1.23
 -10   6  -2   25.89    0.86
  11  -6   2    9.05    0.56
 -11   6   2    9.06    0.90
 -11  -6  -2    8.57    0.77
 -11  -6  -2    8.32    0.84
  11  -6  -2    9.07    0.99
 -11  -6   2    8.19    0.88
 -11   6  -2    8.06    0.54
 -12   6   2   12.91    1.29
  12  -6   2   14.09    1.05
 -12  -6  -2   14.46    0.99
 -12  -6  -2   15.32    1.10
  12  -6  -2   17.15    1.28
 -12  -6   2   16.23    1.17
 -12   6  -2   14.24    0.71
 -13   6   2    1.02    0.62
 -13  -6  -2    1.09    0.84
 -13  -6  -2    0.96    0.63
  13  -6   2    1.47    0.38
 -13  -6   2    1.29    0.64
  13  -6  -2    1.69    0.72
 -13   6  -2    0.36    0.34
 -14  -6  -2    2.99    0.78
  14  -6   2    3.27    0.77
 -14   6   2    1.91    0.75
 -14  -6  -2    3.23    0.68
 -14  -6   2    2.39    0.82
 -14   6  -2    3.00    0.47
   0  -7   2    0.36    0.21
   0   7   2    0.04    0.24
   0  -7  -2   -0.29    0.26
  -1   7   2    7.58    0.56
  -1  -7  -2    8.20    0.60
   1  -7   2    7.22    0.47
   1  -7  -2    6.91    0.55
   1   7   2    7.02    0.53
  -1  -7   2    6.81    0.49
  -2   7   2    8.17    0.58
   2  -7   2    8.26    0.47
  -2  -7  -2    7.50    0.56
   2   7   2    7.98    0.55
  -2  -7   2    7.11    0.66
  -2   7  -2    8.42    0.48
   2  -7  -2    8.31    0.64
   3  -7   2    9.98    0.49
  -3   7   2    8.87    0.60
  -3  -7  -2    8.92    0.64
   3   7   2    9.31    0.61
  -3  -7   2    8.18    0.58
  -3   7  -2    8.95    0.48
  -3  -7   2    8.37    0.58
   3  -7  -2    9.06    0.66
  -4  -7  -2   19.34    0.90
  -4   7   2   19.39    0.89
   4  -7   2   18.86    0.71
  -4  -7   2   18.58    0.86
  -4   7  -2   18.35    0.68
  -4  -7   2   17.90    0.86
   4   7   2   17.82    0.85
   4  -7  -2   19.34    0.90
   5  -7   2   14.72    0.63
  -5   7   2   15.81    0.84
  -5  -7  -2   15.38    0.81
  -5   7  -2   14.96    0.62
   5  -7  -2   15.84    0.88
   5   7   2   14.08    0.80
  -5  -7   2   15.19    0.79
  -5  -7   2   14.44    0.81
  -6  -7  -2    7.02    0.63
  -6   7   2    6.20    0.64
   6  -7   2    5.63    0.44
   6   7   2    6.64    0.60
   6  -7  -2    7.35    0.70
  -6  -7   2    6.12    0.58
  -6   7  -2    6.87    0.42
  -6  -7   2    8.28    0.65
   7  -7   2    0.21    0.21
  -7  -7  -2    0.00    0.35
  -7   7   2   -0.33    0.34
  -7  -7   2    0.26    0.38
  -7   7  -2    0.31    0.19
  -7  -7   2   -0.55    0.31
   7  -7  -2   -0.08    0.40
   8  -7   2   15.68    0.67
  -8  -7  -2   13.93    0.90
  -8   7   2   15.43    0.93
  -8  -7   2   15.02    0.95
  -8   7  -2   15.00    0.64
   8  -7  -2   14.93    0.98
   9  -7   2    0.09    0.25
  -9  -7  -2    0.43    0.41
  -9   7   2   -0.27    0.38
  -9  -7   2   -0.61    0.44
  -9  -7   2   -1.05    0.35
  -9   7  -2    0.12    0.21
   9  -7  -2    0.54    0.51
 -10  -7  -2    8.22    0.78
 -10  -7  -2    7.19    0.84
  10  -7   2    7.19    0.56
 -10   7   2    9.50    0.88
 -10  -7   2    8.57    0.99
 -10   7  -2    8.64    0.55
  10  -7  -2    9.00    0.96
 -10  -7   2    9.21    0.89
 -11  -7  -2    7.28    0.78
  11  -7   2    7.49    0.60
 -11  -7  -2    8.50    0.86
  11  -7  -2    9.38    1.08
 -11   7  -2    7.90    0.57
 -11  -7   2    8.42    0.95
 -12  -7  -2   13.66    1.16
 -12  -7  -2   11.15    1.02
  12  -7   2   11.03    0.70
 -12   7   2   11.75    1.09
 -12   7  -2   11.53    0.68
  12  -7  -2   11.49    1.24
 -12  -7   2   13.21    1.16
  13  -7   2    8.74    0.72
 -13  -7  -2   10.33    1.04
 -13  -7  -2    8.17    0.96
 -13   7   2   10.62    1.15
 -13  -7   2   10.22    1.22
 -13   7  -2    9.80    0.70
 -14   7   2    2.49    0.79
 -14  -7  -2    2.29    0.72
 -14  -7   2    2.88    0.87
 -14   7  -2    3.54    0.50
   0  -8   2    5.85    0.65
   0   8   2    5.99    0.55
   0  -8  -2    6.96    0.60
  -1   8   2    0.76    0.31
   1  -8   2    0.66    0.26
  -1  -8  -2    0.61    0.32
   1  -8  -2    1.15    0.38
   1   8   2    0.90    0.32
  -1  -8   2    1.17    0.32
  -2   8   2   16.81    0.85
  -2  -8  -2   16.84    0.86
   2  -8   2   14.86    0.69
   2   8   2   14.93    0.80
   2  -8  -2   15.58    0.88
  -2  -8   2   16.58    0.79
  -2   8  -2   14.87    0.69
   3  -8   2   13.48    0.64
  -3  -8  -2   12.76    0.81
  -3   8   2   12.57    0.77
   3   8   2   13.49    0.79
   3  -8  -2   13.16    0.83
  -3   8  -2   13.20    0.62
  -3  -8   2   12.94    0.77
  -4  -8  -2   21.51    1.00
   4  -8   2   20.85    0.82
  -4   8   2   19.91    0.98
  -4  -8   2   20.60    0.96
  -4  -8   2   20.50    0.95
   4   8   2   20.16    0.94
   4  -8  -2   18.90    0.99
  -4   8  -2   19.75    0.78
  -5  -8  -2   10.45    0.73
   5  -8   2   10.51    0.58
  -5   8   2    9.26    0.73
  -5   8  -2   10.28    0.55
   5  -8  -2    9.43    0.78
  -5  -8   2   11.79    0.79
   5   8   2    9.25    0.71
  -5  -8   2   10.37    0.74
   6  -8   2   24.56    0.90
  -6   8   2   23.48    1.10
  -6  -8  -2   26.00    1.14
   6   8   2   24.72    1.11
  -6   8  -2   24.36    0.86
  -6  -8   2   25.03    1.15
  -6  -8   2   23.50    1.12
   6  -8  -2   23.11    1.17
  -7  -8  -2    6.09    0.67
   7  -8   2    6.62    0.54
  -7   8   2    6.84    0.71
  -7   8  -2    6.30    0.48
  -7  -8   2    6.32    0.72
   7  -8  -2    7.34    0.82
  -7  -8   2    6.42    0.72
   8  -8   2    0.95    0.32
  -8   8   2    0.56    0.41
  -8  -8  -2    0.43    0.42
  -8  -8   2    1.47    0.50
  -8   8  -2    0.67    0.28
   8  -8  -2    1.26    0.54
  -8  -8   2    0.78    0.40
   9  -8   2    1.28    0.33
  -9  -8  -2    1.53    0.55
  -9   8   2    0.86    0.51
  -9  -8   2    0.46    0.54
  -9   8  -2    0.87    0.29
   9  -8  -2    1.05    0.60
  -9  -8   2    0.96    0.51
 -10  -8  -2    5.66    0.80
  10  -8   2    6.17    0.60
 -10  -8   2    5.54    1.22
 -10  -8   2    6.73    0.81
 -10   8  -2    5.37    0.53
  10  -8  -2    7.37    0.91
 -11   8   2    1.04    0.57
 -11  -8  -2    0.12    0.61
 -11  -8  -2    1.07    0.51
  11  -8   2    2.06    0.41
 -11   8  -2    1.11    0.34
 -11  -8   2    0.69    0.53
  11  -8  -2    1.42    0.67
 -12   8   2    1.84    0.69
 -12  -8  -2    1.62    0.59
  12  -8   2    1.70    0.51
 -12   8  -2    1.72    0.40
 -12  -8   2    0.89    0.60
 -13   8   2   11.10    1.26
  13  -8   2    9.31    0.89
 -13  -8  -2    7.30    0.90
 -13   8  -2    8.08    0.74
 -13  -8   2    7.75    1.01
   0  -9   2    0.14    0.29
   0  -9  -2   -0.41    0.38
   0   9   2    0.11    0.29
  -1   9   2   24.29    1.07
   1  -9   2   24.68    1.00
  -1  -9  -2   25.45    1.15
   1  -9  -2   26.07    1.14
  -1  -9   2   26.41    1.07
   1   9   2   28.58    1.16
   2  -9   2    1.86    0.34
  -2  -9  -2    2.01    0.45
  -2   9   2    1.90    0.42
  -2   9  -2    1.76    0.32
   2  -9  -2    1.95    0.45
   2   9   2    1.76    0.43
  -2  -9   2    1.73    0.41
  -3   9   2    6.81    0.62
  -3  -9  -2    6.71    0.72
   3  -9   2    6.42    0.57
  -3  -9   2    7.45    0.68
   3   9   2    7.14    0.68
  -3   9  -2    6.56    0.54
   3  -9  -2    5.43    0.66
  -4  -9  -2   19.58    1.04
  -4   9   2   16.89    0.97
   4  -9  -2   17.79    1.05
  -4  -9   2   17.96    0.94
  -4  -9   2   18.01    0.96
  -4   9  -2   19.37    0.81
   4   9   2   17.95    0.97
   5  -9   2   18.52    0.85
  -5   9   2   18.22    1.00
  -5  -9  -2   19.90    1.08
  -5   9  -2   18.11    0.80
   5  -9  -2   19.30    1.10
  -5  -9   2   18.84    1.06
   5   9   2   19.80    1.01
  -5  -9   2   19.11    0.99
  -6  -9  -2    2.02    0.55
   6  -9   2    2.31    0.39
  -6   9   2    1.95    0.47
   6   9   2    1.12    0.44
  -6   9  -2    1.96    0.36
   6  -9  -2    2.73    0.57
  -6  -9   2    2.91    0.55
  -6  -9   2    2.40    0.43
  -7  -9  -2    2.69    0.58
   7  -9   2    3.86    0.45
  -7   9   2    2.85    0.55
  -7  -9   2    3.27    0.67
  -7  -9   2    3.12    0.58
   7  -9  -2    3.51    0.68
  -7   9  -2    2.68    0.39
   8  -9   2    7.12    0.65
  -8  -9  -2    6.77    0.77
  -8   9   2    6.35    0.72
  -8  -9   2    5.88    0.75
  -8  -9   2    5.17    0.75
   8  -9  -2    6.79    0.87
  -8   9  -2    5.37    0.54
  -9  -9  -2    1.09    0.59
  -9   9   2    0.81    0.53
   9  -9   2    1.08    0.62
  -9   9  -2    0.14    0.31
   9  -9  -2    0.86    0.65
  -9  -9   2    0.77    0.56
 -10   9   2    0.43    0.56
 -10  -9  -2   -0.08    0.58
  10  -9  -2    0.62    0.69
 -10  -9   2    1.38    0.58
 -10   9  -2    1.27    0.35
  11  -9   2    2.94    0.51
 -11  -9  -2    1.70    0.68
 -11   9   2    2.12    0.69
 -11   9  -2    1.73    0.43
 -11  -9   2    2.93    0.75
 -12   9   2    1.44    0.73
  12  -9   2    2.47    0.54
 -12  -9  -2    1.52    0.67
 -12   9  -2    2.25    0.47
 -12  -9   2    2.10    0.75
   0 -10  -2   27.80    1.33
   0 -10   2   29.11    1.18
   0  10   2   28.94    1.26
  -1  10   2   28.35    1.26
  -1 -10  -2   27.56    1.30
   1 -10   2   29.04    1.17
  -1 -10   2   28.56    1.19
   1  10   2   27.57    1.23
   1 -10  -2   27.35    1.29
  -2 -10  -2   22.27    1.18
   2 -10   2   24.31    1.04
  -2  10   2   22.23    1.12
  -2 -10   2   24.14    1.12
   2 -10  -2   23.41    1.21
   2  10   2   23.21    1.14
  -3 -10  -2   20.60    1.10
   3 -10   2   18.26    0.92
  -3  10   2   20.56    1.08
  -3 -10   2   20.45    1.07
   3 -10  -2   18.41    1.12
  -3  10  -2   18.29    0.89
   3  10   2   21.42    1.08
   4 -10   2    6.60    0.67
  -4  10   2    5.26    0.65
  -4 -10  -2    6.01    0.72
   4  10   2    7.02    0.78
  -4  10  -2    5.93    0.59
  -4 -10   2    7.28    0.76
   4 -10  -2    5.94    0.72
  -5  10   2    2.68    0.52
   5 -10   2    2.60    0.47
  -5 -10  -2    3.54    0.66
   5 -10  -2    4.52    0.74
   5  10   2    2.59    0.56
  -5 -10   2    4.81    0.70
  -5 -10   2    2.46    0.51
  -5  10  -2    3.92    0.46
   6 -10   2    0.00    0.40
  -6  10   2    0.26    0.41
  -6 -10  -2    0.17    0.57
  -6 -10   2    0.00    0.54
  -6 -10   2    0.27    0.57
   6  10   2    0.14    0.47
  -6  10  -2    0.92    0.35
   6 -10  -2    1.51    0.65
  -7 -10  -2    7.15    0.84
   7 -10   2    8.45    0.77
  -7  10   2    7.23    0.83
   7 -10  -2    7.52    0.89
  -7 -10   2    5.92    0.78
  -7  10  -2    6.15    0.63
  -7 -10   2    7.37    0.85
  -8 -10  -2    3.33    0.76
   8 -10   2    2.31    0.52
  -8  10   2    4.01    0.67
  -8  10  -2    3.01    0.45
  -8 -10   2    2.89    0.67
   8 -10  -2    1.98    0.70
   9 -10   2    1.31    0.48
  -9  10   2    1.49    0.59
  -9 -10   2    0.25    0.58
   9 -10  -2   -0.61    0.80
  -9  10  -2    0.98    0.37
 -10  10   2    5.28    0.82
  10 -10   2    6.32    0.65
 -10  10  -2    4.51    0.55
 -10 -10   2    5.06    0.86
 -11 -10  -2    0.77    0.68
 -11  10   2    0.14    0.67
  11 -10   2    1.90    0.56
 -11 -10   2   -0.16    0.71
 -11  10  -2    0.67    0.42
   0 -11   2   -0.08    0.41
   0 -11  -2   -0.18    0.56
   1 -11   2    0.93    0.45
  -1 -11  -2    1.27    0.61
   1  11   2    0.63    0.74
  -1 -11   2    2.51    0.55
   1 -11  -2    1.51    0.57
   2 -11   2   11.52    0.88
  -2 -11  -2   11.52    1.05
   2  11   2    9.32    0.92
  -2 -11   2   11.04    0.92
   2 -11  -2   12.60    1.07
  -3  11   2   10.53    1.00
   3 -11   2   11.85    0.86
  -3 -11  -2    9.40    0.95
   3  11   2   11.03    0.93
  -3 -11   2    9.60    0.99
   3 -11  -2   10.86    1.11
  -3  11  -2   10.45    0.75
   4 -11   2    2.66    0.51
  -4 -11  -2    2.05    0.67
  -4  11   2    1.98    0.56
   4  11   2    1.75    0.55
  -4 -11   2    1.62    0.61
   4 -11  -2    3.10    0.70
  -4  11  -2    1.65    0.42
  -5  11   2    3.38    0.62
  -5 -11  -2    2.20    0.74
   5 -11   2    4.69    0.61
   5 -11  -2    3.57    0.77
  -5 -11   2    3.82    0.73
   5  11   2    3.46    0.66
  -5  11  -2    4.19    0.53
  -5 -11   2    4.99    0.69
  -6  11   2    7.96    0.91
   6 -11   2    5.62    0.64
   6 -11  -2    3.29    0.80
  -6  11  -2    5.22    0.58
  -6 -11   2    4.58    0.70
   7 -11   2    6.73    0.71
  -7  11   2    3.61    0.72
  -7  11  -2    6.50    0.73
  -7 -11   2    6.60    0.83
  -8  11   2    1.25    0.65
   8 -11   2    0.12    0.53
  -8  11  -2    0.55    0.44
  -8 -11   2    0.52    0.61
  -9  11   2    1.05    0.64
   9 -11   2    1.91    0.61
  -9  11  -2    0.71    0.47
  -9 -11   2    1.69    0.68
 -10  11   2    3.73    0.86
  10 -11   2    3.16    0.67
 -10 -11   2    2.93    0.78
 -10  11  -2    3.33    0.56
   0 -12   2   48.56    1.80
   0  12   2   47.48    1.86
   1 -12   2    2.64    0.58
  -1  12   2    1.02    0.52
   1  12   2    0.22    0.53
  -1 -12   2    2.67    0.64
   1 -12  -2    2.01    0.90
   2 -12   2   30.61    1.37
  -2  12   2   30.49    1.46
   2  12   2   27.55    1.44
  -2 -12   2   27.69    1.46
   3 -12   2    1.19    0.52
  -3  12   2    0.49    0.56
  -3 -12   2    0.87    0.64
  -3  12  -2    0.61    0.42
   3  12   2    0.29    0.53
  -4  12   2    1.02    0.56
   4 -12   2    0.50    0.53
   4  12   2   -0.39    0.48
  -4  12  -2    0.73    0.45
  -4 -12   2    0.31    1.00
  -5  12   2   -0.49    0.56
   5 -12   2    1.20    0.58
  -5 -12   2    0.19    0.49
  -5  12  -2    0.66    0.44
   5  12   2    1.14    0.59
  -6  12   2    3.13    0.72
   6 -12   2    2.50    0.64
  -6 -12   2    1.50    0.64
  -6  12  -2    1.98    0.53
   7 -12   2    4.60    0.74
  -7  12   2    5.02    0.84
  -7  12  -2    4.31    0.63
  -7 -12   2    4.76    0.81
   8 -12   2    1.30    0.69
  -8  12   2    1.96    0.69
  -8 -12   2    1.22    0.76
  -8  12  -2    1.03    0.52
   0 -13   2    0.10    0.66
   0  13   2    0.14    0.60
  -1  13   2    6.60    0.88
   1 -13   2    5.46    0.84
   1  13   2    5.74    0.87
  -1 -13   2    5.88    0.86
   2 -13   2    1.72    0.68
  -2  13   2    1.50    0.64
   2  13   2    1.14    0.66
   3 -13   2    2.62    0.78
  -3  13   2    2.35    0.71
   3  13   2    2.71    0.74
  -4  13   2    1.38    0.69
   4 -13   2    1.33    0.68
  -4  13  -2    0.83    0.50
   4  13   2    0.88    0.68
  -5  13   2    2.04    0.69
   5 -13   2    3.48    0.79
  -5 -13   2    1.60    0.65
   5  13   2    3.59    0.85
  -5  13  -2    1.86    0.58
   6 -13   2   -1.09    0.72
  -6  13   2    0.00    0.64
  -6  13  -2    0.88    0.55
  -6 -13   2    1.92    0.71
   0  14   2    9.88    1.09
  -1  14   2    6.92    0.96
   1  14   2    8.92    1.03
  -2  14   2    1.77    0.73
   2  14   2    2.65    0.83
   0   0  -3   -0.16    0.13
   0   0   3   -0.10    0.13
   1   0   3    0.00    0.12
  -1   0   3    0.02    0.14
  -1   0  -3   -0.06    0.10
   1   0  -3    0.15    0.14
  -2   0  -3    1.54    0.18
  -2   0   3    1.67    0.26
   2   0  -3    1.37    0.23
   2   0   3    1.57    0.19
   3   0   3   -0.16    0.09
   3   0  -3   -0.25    0.16
  -3   0   3    0.12    0.17
  -3   0  -3   -0.04    0.09
  -4   0   3    7.95    0.51
   4   0   3    7.37    0.28
   4   0  -3    7.50    0.50
  -4   0  -3    7.51    0.30
  -5   0  -3   -0.12    0.09
   5   0  -3    0.08    0.20
  -5   0   3   -0.29    0.20
  -6   0   3  116.13    3.01
  -6   0  -3  116.91    2.62
   6   0  -3  119.20    3.00
  -6   0  -3  116.89    2.62
  -7   0  -3    0.11    0.11
   7   0  -3   -0.43    0.22
  -7   0  -3   -0.11    0.11
  -7   0   3   -0.03    0.23
   8   0  -3    0.51    0.31
  -8   0  -3    0.10    0.13
  -8   0   3    0.43    0.30
  -8   0  -3    0.57    0.16
  -9   0  -3   -0.12    0.16
   9   0  -3   -0.10    0.32
  -9   0   3    0.11    0.31
  -9   0  -3   -0.28    0.15
 -10   0  -3    3.71    0.38
  10   0  -3    3.54    0.55
 -10   0   3    4.13    0.61
 -10   0  -3    3.96    0.35
 -11   0  -3   -0.09    0.21
 -11   0   3   -0.47    0.40
  11   0  -3    0.34    0.47
 -11   0  -3   -0.13    0.22
 -12   0  -3    1.52    0.29
  12   0  -3    1.09    0.59
 -12   0  -3    1.49    0.32
 -12   0   3    1.39    0.61
  13   0  -3   -0.69    0.66
 -13   0   3   -0.70    0.56
 -13   0  -3    0.28    0.30
 -13   0  -3    0.74    0.33
 -14   0  -3    3.96    0.49
 -14   0   3    4.34    0.86
 -14   0  -3    5.26    0.52
 -15   0  -3   -0.12    0.42
 -15   0   3    0.27    0.70
 -15   0  -3    0.94    0.44
   0   1   3   41.42    1.16
   0  -1   3   42.08    1.12
   0   1  -3   40.77    1.11
   0  -1  -3   42.35    1.17
  -1  -1  -3    6.08    0.35
   1  -1   3    6.36    0.31
  -1   1   3    7.05    0.40
   1   1  -3    6.36    0.37
   1  -1  -3    6.22    0.40
  -1  -1   3    6.36    0.38
   1   1   3    5.72    0.34
  -1   1  -3    6.17    0.31
   2   1  -3   30.81    0.95
  -2   1   3   29.11    0.97
   2  -1   3   30.25    0.79
  -2  -1  -3   30.87    0.87
   2  -1  -3   30.24    0.97
  -2  -1   3   31.24    0.96
   2   1   3   30.02    0.85
  -2   1  -3   31.24    0.79
  -3  -1  -3   48.89    1.24
   3  -1   3   46.06    1.10
  -3   1   3   48.70    1.40
   3   1  -3   47.60    1.36
  -3   1  -3   47.14    1.11
   3  -1  -3   50.30    1.41
  -3  -1   3   48.83    1.39
   3   1   3   48.51    1.22
  -4   1   3    9.01    0.55
   4   1  -3    9.45    0.53
  -4  -1  -3    8.32    0.37
   4  -1  -3    9.02    0.54
  -4  -1   3    9.06    0.54
   4   1   3    8.90    0.36
  -5  -1  -3   14.74    0.51
   5   1  -3   16.35    0.72
  -5   1   3   14.55    0.73
  -5  -1   3   15.16    0.71
   5   1   3   15.67    0.51
   5  -1  -3   15.72    0.74
  -6   1   3    6.08    0.54
   6   1  -3    5.70    0.48
  -6  -1  -3    5.58    0.32
   6  -1  -3    6.17    0.51
  -6  -1   3    6.37    0.53
   7   1  -3    5.81    0.56
  -7  -1  -3    6.27    0.35
  -7  -1  -3    5.99    0.34
  -7   1   3    5.56    0.57
   7  -1  -3    6.25    0.58
  -7  -1   3    6.09    0.53
  -7   1  -3    6.00    0.22
  -7   1  -3    6.05    0.21
  -8  -1  -3    3.93    0.32
  -8  -1  -3    3.59    0.31
   8   1  -3    3.86    0.48
  -8   1   3    3.65    0.51
   8  -1  -3    3.43    0.46
  -8  -1   3    2.91    0.45
  -8   1  -3    3.35    0.22
  -8   1  -3    3.65    0.21
   9   1  -3    7.59    0.64
  -9   1   3    6.86    0.66
  -9  -1  -3    7.89    0.44
  -9  -1  -3    7.51    0.44
   9  -1  -3    6.70    0.70
  -9   1  -3    7.44    0.36
  -9   1  -3    7.41    0.33
  -9  -1   3    6.47    0.68
 -10   1   3   26.04    1.25
 -10  -1  -3   28.59    0.91
 -10  -1  -3   28.36    0.92
  10   1  -3   27.54    1.23
 -10  -1   3   29.60    1.29
 -10   1  -3   28.29    0.83
  10  -1  -3   26.98    1.21
 -10   1  -3   28.89    0.80
 -11  -1  -3    0.32    0.24
 -11  -1  -3    0.39    0.26
  11   1  -3    0.13    0.45
 -11   1   3    0.35    0.42
 -11   1  -3    0.24    0.19
 -11   1  -3    0.09    0.20
 -11  -1   3   -0.14    0.41
  11  -1  -3    0.09    0.45
 -12   1   3    5.62    0.75
  12   1  -3    7.20    0.84
 -12  -1  -3    7.74    0.57
 -12  -1  -3    7.54    0.59
 -12   1  -3    7.20    0.51
 -12   1  -3    7.60    0.48
 -12  -1   3    6.72    0.77
  12  -1  -3    7.74    0.86
 -13  -1  -3    0.89    0.37
 -13   1   3    0.21    0.57
 -13  -1  -3    0.63    0.46
 -13   1  -3    0.80    0.31
 -13   1  -3    0.24    0.30
 -13  -1   3    0.55    0.59
  13  -1  -3    0.92    0.72
 -14  -1  -3   11.58    0.81
 -14  -1  -3   10.17    0.80
 -14   1   3   11.22    1.24
 -14   1  -3   10.03    0.69
 -14  -1   3   13.88    1.26
 -14   1  -3   10.51    0.69
 -15  -1  -3    2.10    0.57
 -15   1   3    1.60    0.83
 -15  -1  -3    1.91    0.52
 -15   1  -3    1.98    0.43
 -15   1  -3    2.21    0.46
 -15  -1   3    2.19    0.82
   0   2  -3   -0.02    0.12
   0   2   3    0.12    0.17
   0  -2   3   -0.06    0.11
   0  -2  -3   -0.11    0.15
   1  -2   3    3.73    0.24
  -1   2   3    3.53    0.34
  -1  -2  -3    3.16    0.31
   1   2  -3    3.76    0.30
   1   2   3    3.26    0.29
  -1  -2   3    3.70    0.31
  -1   2  -3    3.37    0.23
   1  -2  -3    4.08    0.36
  -2   2   3   57.38    1.56
   2  -2   3   54.47    1.30
  -2  -2  -3   53.83    1.45
   2   2  -3   54.76    1.48
  -2   2  -3   54.77    1.29
   2   2   3   55.01    1.44
  -2  -2   3   55.95    1.51
   2  -2  -3   56.99    1.57
   3   2  -3   26.67    0.88
  -3   2   3   24.12    0.90
  -3  -2  -3   24.90    0.79
  -3  -2   3   25.75    0.89
   3  -2  -3   24.71    0.92
   3   2   3   25.78    0.78
  -4   2   3    3.74    0.41
   4   2  -3    4.17    0.39
  -4  -2  -3    4.01    0.31
  -4  -2   3    3.81    0.40
   4   2   3    4.48    0.30
   4  -2  -3    4.17    0.42
  -5  -2  -3    7.50    0.39
   5   2  -3    7.17    0.52
  -5   2   3    7.52    0.57
   5   2   3    7.30    0.39
  -5  -2   3    7.48    0.53
   5  -2  -3    7.13    0.66
  -6  -2  -3   12.02    0.50
   6   2  -3   11.86    0.66
  -6   2   3   11.18    0.69
  -6  -2   3   11.74    0.70
   6  -2  -3   11.63    0.67
   7   2  -3    6.55    0.57
  -7   2   3    5.71    0.57
  -7  -2  -3    6.48    0.39
   7  -2  -3    6.37    0.55
  -7  -2   3    6.12    0.59
  -8  -2  -3    3.12    0.31
  -8   2   3    3.07    0.47
   8   2  -3    3.19    0.46
  -8  -2  -3    3.08    0.35
  -8  -2   3    3.13    0.49
   8  -2  -3    3.70    0.50
  -9  -2  -3   11.49    0.57
   9   2  -3   11.75    0.81
  -9  -2  -3   12.10    0.58
  -9   2   3   12.33    0.82
  -9  -2   3   10.68    0.81
  -9   2  -3   11.44    0.34
  -9   2  -3   11.71    0.35
   9  -2  -3   11.28    0.84
 -10  -2  -3    0.40    0.26
 -10   2   3    0.64    0.41
  10   2  -3    0.69    0.39
 -10  -2  -3    0.16    0.22
 -10   2  -3    0.28    0.23
 -10  -2   3    0.88    0.43
  10  -2  -3    1.16    0.46
 -10   2  -3    0.19    0.13
  11   2  -3    9.75    0.91
 -11  -2  -3    9.84    0.61
 -11  -2  -3    9.07    0.60
 -11   2   3    9.57    0.89
 -11   2  -3    8.82    0.41
  11  -2  -3    8.78    0.91
 -11  -2   3    9.23    0.89
 -11   2  -3    8.87    0.42
 -12   2   3    1.55    0.52
 -12  -2  -3    1.43    0.38
 -12  -2  -3    0.91    0.34
  12   2  -3    0.72    0.56
  12  -2  -3    0.78    0.58
 -12  -2   3    1.55    0.56
 -12   2  -3    1.23    0.24
 -12   2  -3    0.89    0.24
 -13  -2  -3   -0.49    0.35
 -13  -2  -3    0.36    0.37
 -13   2   3   -0.40    0.53
 -13  -2   3    0.36    0.59
 -13   2  -3    0.02    0.25
  13  -2  -3    0.31    0.86
 -13   2  -3   -0.01    0.25
 -14   2   3    3.02    0.79
 -14  -2  -3    2.38    0.50
 -14  -2  -3    2.34    0.52
 -14  -2   3    2.79    0.76
 -14   2  -3    2.24    0.36
 -14   2  -3    2.50    0.37
 -15  -2  -3    1.18    0.55
 -15  -2  -3    0.82    0.55
 -15   2   3   -0.12    0.74
 -15   2  -3    1.26    0.39
 -15  -2   3    1.28    0.79
 -15   2  -3    0.19    0.37
   0  -3  -3   31.23    1.00
   0   3  -3   29.99    0.86
   0  -3   3   30.84    0.89
   0   3   3   29.64    0.97
  -1  -3  -3   50.82    1.42
  -1   3   3   49.87    1.44
   1   3  -3   51.62    1.35
   1  -3   3   52.12    1.28
   1  -3  -3   49.47    1.45
  -1  -3   3   51.92    1.38
   1   3   3   49.81    1.40
   2   3  -3   42.50    1.21
  -2  -3  -3   42.54    1.23
   2  -3   3   43.00    1.06
  -2   3   3   43.17    1.31
   2  -3  -3   43.83    1.32
  -2  -3   3   42.45    1.25
   2   3   3   43.80    1.23
   3   3  -3   66.76    1.74
   3  -3   3   62.57    1.44
  -3  -3  -3   64.82    1.69
   3  -3   3   64.60    1.43
  -3   3   3   63.45    1.81
   3   3   3   64.34    1.67
  -3  -3   3   66.12    1.76
   3  -3  -3   62.02    1.80
  -4  -3  -3   10.96    0.52
   4   3  -3   11.15    0.59
  -4   3   3   11.78    0.64
  -4  -3   3   11.20    0.61
   4  -3  -3   10.42    0.75
   4   3   3   11.83    0.52
   5   3  -3    2.89    0.37
  -5   3   3    3.07    0.40
  -5  -3  -3    3.42    0.34
  -5  -3   3    3.96    0.44
   5  -3  -3    3.24    0.43
   5   3   3    3.54    0.34
  -6   3   3    2.27    0.39
  -6  -3  -3    2.26    0.28
   6   3  -3    3.27    0.41
  -6  -3   3    2.27    0.37
   6   3   3    3.26    0.34
   6  -3  -3    2.19    0.37
   7   3  -3   10.49    0.70
  -7   3   3   10.00    0.69
  -7  -3  -3   10.33    0.54
  -7  -3   3   10.95    0.73
   7  -3  -3   11.73    0.72
   8   3  -3    0.21    0.29
  -8   3   3   -0.03    0.34
  -8  -3  -3    0.96    0.24
   8  -3  -3    0.90    0.38
  -8  -3   3    0.66    0.35
   9   3  -3    7.35    0.68
  -9   3   3    7.96    0.75
  -9  -3  -3    6.92    0.52
  -9  -3  -3    6.85    0.50
  -9  -3   3    6.48    0.66
   9  -3  -3    7.47    0.77
 -10   3   3   10.55    0.88
 -10  -3  -3    8.72    0.59
  10   3  -3    7.99    0.75
 -10  -3  -3    8.67    0.73
 -10  -3   3    8.25    0.77
  10  -3  -3    7.34    0.81
 -11  -3  -3    4.03    0.47
 -11   3   3    3.04    0.62
 -11  -3  -3    3.83    0.47
  11   3  -3    4.31    0.67
 -11   3  -3    3.65    0.33
  11  -3  -3    5.54    0.76
 -11  -3   3    3.67    0.73
 -11   3  -3    4.10    0.27
 -12   3   3    1.24    0.58
  12   3  -3    0.55    0.53
 -12  -3  -3    1.13    0.38
 -12  -3  -3    1.54    0.42
  12  -3  -3    1.62    0.63
 -12  -3   3    1.58    0.58
 -12   3  -3    1.79    0.23
 -12   3  -3    1.45    0.23
 -13   3   3   12.72    1.17
 -13  -3  -3   14.56    0.88
 -13  -3  -3   13.55    0.90
 -13   3  -3   12.94    0.57
 -13  -3   3   14.80    1.24
 -13   3  -3   13.19    0.57
 -14  -3  -3    4.66    0.62
 -14  -3  -3    5.65    0.68
 -14   3   3    4.06    0.83
 -14   3  -3    4.06    0.39
 -14  -3   3    2.98    0.80
 -14   3  -3    4.10    0.39
 -15  -3  -3    0.23    0.60
 -15   3   3    0.12    0.78
 -15   3  -3    0.45    0.34
 -15  -3   3    0.14    0.80
   0  -4   3   -0.15    0.13
   0   4   3    0.13    0.17
   0  -4  -3    0.29    0.20
  -1  -4  -3    3.64    0.39
   1  -4   3    4.71    0.30
  -1   4   3    4.26    0.42
   1  -4   3    4.63    0.30
  -1  -4   3    4.48    0.35
   1  -4  -3    4.86    0.44
   1   4   3    4.77    0.41
   2  -4   3   13.05    0.45
   2  -4   3   12.98    0.45
  -2   4   3   13.08    0.67
  -2  -4  -3   11.94    0.60
  -2  -4   3   13.30    0.60
   2  -4  -3   13.63    0.69
   2   4   3   12.62    0.60
   3  -4   3   14.44    0.44
   3  -4   3   14.73    0.44
  -3  -4  -3   15.53    0.67
  -3   4   3   14.49    0.70
  -3  -4   3   14.34    0.66
   3   4   3   14.01    0.63
  -4   4   3    4.41    0.48
  -4  -4  -3    4.60    0.41
  -4  -4   3    4.77    0.46
   4  -4  -3    5.04    0.53
   4   4   3    4.42    0.38
   5   4  -3   19.92    0.82
  -5  -4  -3   17.50    0.74
  -5   4   3   17.51    0.85
  -5  -4   3   18.63    0.83
   5   4   3   18.08    0.74
   5  -4  -3   18.73    0.87
  -6  -4  -3    4.30    0.44
  -6   4   3    5.13    0.55
   6   4  -3    4.65    0.50
   6  -4  -3    5.34    0.56
  -6  -4   3    4.40    0.52
   6   4   3    3.99    0.42
   7   4  -3    7.34    0.64
  -7  -4  -3    7.06    0.51
  -7   4   3    7.57    0.68
   7  -4  -3    7.09    0.67
  -7  -4   3    7.06    0.64
  -8  -4  -3   17.88    0.92
   8   4  -3   19.73    0.94
  -8   4   3   18.83    0.99
  -8  -4   3   18.85    0.96
   8  -4  -3   19.38    1.00
  -9   4   3    5.67    0.68
  -9  -4  -3    5.91    0.55
   9   4  -3    4.60    0.57
   9  -4  -3    5.79    0.69
  -9  -4   3    5.26    0.63
 -10  -4  -3   26.46    1.06
 -10   4   3   23.70    1.22
 -10  -4  -3   26.39    1.03
  10  -4  -3   26.66    1.32
 -10  -4   3   28.12    1.31
 -11  -4  -3   14.65    0.86
 -11   4   3   12.34    1.28
 -11  -4  -3   16.05    0.84
  11  -4  -3   14.36    1.15
 -11  -4   3   15.69    1.11
 -12  -4  -3    1.60    0.46
 -12   4   3    1.32    0.60
 -12  -4  -3    1.23    0.45
 -12  -4   3    2.56    0.64
  12  -4  -3    2.43    0.70
 -12   4  -3    1.21    0.18
 -13  -4  -3    1.40    0.53
 -13   4   3    1.31    0.64
 -13  -4  -3    1.79    0.50
 -13  -4   3    0.61    0.66
 -13   4  -3    1.45    0.24
 -13   4  -3    1.35    0.23
 -14   4   3    0.51    0.77
 -14  -4  -3    0.98    0.60
 -14  -4  -3    1.01    0.52
 -14   4  -3    1.84    0.30
 -14  -4   3    1.57    0.74
 -14   4  -3    1.27    0.27
   0   5   3  113.51    2.86
   0  -5   3  114.36    2.71
   0  -5  -3  111.27    2.93
   0  -5   3  113.52    2.72
  -1   5   3   18.94    0.81
  -1  -5  -3   17.87    0.80
   1  -5   3   19.00    0.64
   1  -5   3   18.72    0.65
  -1  -5   3   18.85    0.72
   1  -5  -3   16.67    0.97
   1   5   3   19.46    0.79
  -2  -5  -3   44.35    1.33
   2  -5   3   40.87    1.10
  -2   5   3   41.10    1.35
   2  -5   3   40.78    1.09
   2  -5  -3   42.61    1.37
  -2  -5   3   39.81    1.25
   2   5   3   41.79    1.29
  -3   5   3    3.83    0.46
   3  -5   3    3.16    0.24
  -3  -5  -3    3.93    0.44
   3  -5   3    3.10    0.24
  -3  -5   3    3.51    0.40
   3  -5  -3    2.72    0.39
   3   5   3    3.74    0.41
   4  -5   3    1.08    0.15
  -4   5   3    1.04    0.30
  -4  -5  -3    0.99    0.28
   4  -5   3    0.95    0.13
   4   5   3    0.62    0.24
   4  -5  -3    0.92    0.33
  -4  -5   3    0.75    0.26
   5  -5   3    0.85    0.10
  -5   5   3    1.20    0.34
   5  -5   3    1.11    0.12
   5  -5  -3    1.16    0.35
   5   5   3    1.08    0.28
  -5  -5   3    1.00    0.31
  -6  -5  -3   12.07    0.66
  -6   5   3   12.37    0.79
  -6  -5   3   13.48    0.77
   6  -5  -3   11.23    0.76
   6   5   3   11.70    0.65
  -7  -5  -3    8.07    0.61
  -7   5   3    8.57    0.69
  -7  -5   3    8.62    0.69
   7  -5  -3    9.66    0.78
  -8  -5  -3   14.64    0.81
  -8   5   3   17.25    1.00
   8  -5  -3   16.39    0.99
  -8  -5   3   15.80    0.92
  -9  -5  -3   13.39    0.80
  -9   5   3   12.74    0.95
  -9  -5   3   14.68    0.96
   9  -5  -3   13.42    1.00
 -10  -5  -3   11.34    0.80
 -10   5   3   11.16    0.93
 -10  -5  -3   10.54    0.73
  10  -5  -3   12.23    0.97
 -10  -5   3    9.74    1.27
 -11   5   3   13.75    1.06
 -11  -5  -3    9.23    0.86
 -11  -5  -3   13.57    0.83
  11  -5  -3   11.54    1.13
 -11  -5   3   12.58    1.04
 -12  -5  -3    7.65    0.76
 -12  -5  -3    8.24    0.79
 -12   5   3    6.08    0.81
  12  -5  -3    6.99    1.04
 -12  -5   3    7.88    0.91
 -13   5   3   -0.03    0.61
 -13  -5  -3   -0.33    0.45
 -13  -5  -3   -0.49    0.53
 -13  -5   3   -0.25    0.59
 -14  -5  -3    2.25    0.71
 -14   5   3    2.71    0.80
 -14  -5  -3    3.32    0.64
 -14   5  -3    2.02    0.28
 -14  -5   3    3.69    0.84
   0  -6   3    0.21    0.18
   0  -6   3    0.35    0.20
   0   6   3   -0.22    0.22
   0  -6  -3   -0.21    0.22
  -1  -6  -3   10.88    0.67
  -1   6   3   11.22    0.67
   1  -6   3   11.16    0.51
   1  -6   3   11.61    0.52
   1   6   3   10.85    0.64
  -1  -6   3   10.91    0.58
   1  -6  -3   10.66    0.69
  -1  -6   3   10.42    0.56
   2  -6   3    7.97    0.43
  -2   6   3    7.52    0.57
  -2  -6  -3    7.54    0.60
   2  -6   3    8.50    0.43
  -2  -6   3    8.02    0.56
   2   6   3    7.08    0.57
   2  -6  -3    7.82    0.63
  -2  -6   3    8.47    0.53
  -3  -6  -3   10.35    0.64
  -3   6   3    9.73    0.66
   3  -6   3    9.55    0.44
   3  -6   3    9.32    0.42
   3  -6  -3    9.07    0.69
  -3  -6   3   10.31    0.62
   3   6   3   10.33    0.62
  -4   6   3    4.85    0.57
  -4  -6  -3    4.46    0.48
   4  -6   3    5.31    0.31
  -4  -6   3    4.99    0.53
   4  -6  -3    5.85    0.63
   4   6   3    5.23    0.50
   5  -6   3    9.54    0.39
  -5   6   3    8.86    0.72
  -5  -6  -3    7.85    0.63
   5   6   3    9.29    0.62
  -5  -6   3    9.63    0.68
   5  -6  -3    9.51    0.74
  -6  -6  -3   14.57    0.80
  -6   6   3   14.63    0.87
   6  -6   3   14.32    0.48
   6   6   3   14.59    0.79
   6  -6  -3   15.53    0.94
  -6  -6   3   15.29    0.86
  -7  -6  -3   56.43    1.74
   7  -6   3   54.05    1.30
  -7   6   3   55.56    1.86
   7  -6  -3   56.75    1.90
  -7  -6   3   55.64    1.82
  -8  -6  -3   20.73    0.97
  -8   6   3   19.80    1.08
  -8  -6   3   18.55    1.02
   8  -6  -3   19.08    1.14
  -9   6   3    9.30    0.86
  -9  -6  -3    8.36    0.76
  -9  -6   3    9.33    0.81
   9  -6  -3    9.25    0.98
 -10  -6  -3   19.59    1.08
 -10  -6   3   19.88    1.18
  10  -6  -3   20.44    1.30
 -11  -6  -3    0.90    0.44
 -11   6   3    1.94    0.60
 -11  -6  -3    2.08    0.55
  11  -6  -3    2.04    0.71
 -11  -6   3    1.11    0.57
 -12  -6  -3    6.83    0.78
 -12   6   3    4.86    0.82
 -12  -6  -3    7.10    0.84
 -12  -6   3    7.19    0.89
 -13   6   3   15.91    1.41
 -13  -6  -3   16.60    1.27
 -13  -6  -3   13.31    1.43
 -13  -6   3   17.95    1.43
   0   7   3    8.36    0.63
   0  -7   3    6.83    0.50
   0  -7   3    6.58    0.47
   0  -7  -3    6.92    0.59
  -1   7   3    8.97    0.66
  -1  -7  -3    9.66    0.70
   1  -7   3    9.15    0.52
   1  -7   3    9.31    0.51
  -1  -7   3    9.15    0.59
  -1  -7   3    9.07    0.57
   1   7   3    9.02    0.65
   1  -7  -3    9.07    0.67
  -2   7   3    3.52    0.48
  -2  -7  -3    3.62    0.51
   2  -7   3    3.60    0.38
   2  -7  -3    3.44    0.49
  -2  -7   3    2.82    0.37
   2   7   3    2.90    0.43
  -2  -7   3    3.57    0.43
  -3   7   3   20.40    0.96
  -3  -7  -3   20.92    0.97
   3  -7   3   19.30    0.71
  -3  -7   3   20.15    0.90
   3  -7  -3   20.83    1.02
  -3  -7   3   21.44    0.93
   3   7   3   20.27    0.94
  -4  -7  -3    6.47    0.62
  -4   7   3    5.62    0.59
   4  -7   3    5.64    0.39
   4   7   3    5.61    0.57
  -4  -7   3    5.88    0.64
   4  -7  -3    4.88    0.62
  -4  -7   3    7.33    0.60
  -5   7   3   22.82    1.08
   5  -7   3   23.19    0.75
  -5  -7  -3   24.40    1.06
   5   7   3   22.45    1.01
  -5  -7   3   23.59    1.05
   5  -7  -3   22.07    1.10
  -5  -7   3   23.56    1.06
   6  -7   3   11.13    0.49
  -6   7   3   10.29    0.84
  -6  -7  -3   10.55    0.79
  -6  -7   3   10.99    0.79
   6  -7  -3   10.93    0.89
   6   7   3   11.85    0.77
  -7  -7  -3   26.43    1.14
  -7   7   3   24.80    1.21
   7  -7   3   25.54    0.76
  -7  -7   3   24.69    1.18
   7  -7  -3   23.77    1.27
   7   7   3   23.85    1.10
  -8   7   3   11.58    0.93
  -8  -7  -3   11.68    0.87
   8  -7   3    9.98    0.44
  -8  -7   3   10.18    0.82
   8  -7  -3    8.54    1.00
  -9  -7  -3    3.43    0.60
   9  -7   3    3.34    0.30
  -9  -7   3    3.61    0.60
   9  -7  -3    2.74    0.70
  -9   7  -3    3.71    0.31
 -10  -7  -3    3.51    0.66
  10  -7   3    3.18    0.28
 -10   7   3    3.08    0.64
 -10  -7   3    3.13    0.66
  10  -7  -3    2.31    0.74
  11  -7   3    1.93    0.20
 -11  -7  -3    2.13    0.55
 -11   7   3    1.46    0.59
 -11  -7  -3    1.99    0.63
 -11  -7   3    1.57    0.63
 -12  -7  -3   10.43    1.20
 -12  -7  -3    9.51    0.96
 -12   7   3   12.81    1.23
 -12  -7   3    9.66    1.15
 -13  -7  -3   13.85    1.33
 -13   7   3   13.03    1.36
 -13  -7  -3   12.40    1.14
 -13  -7   3   12.72    1.40
   0  -8   3    0.11    0.22
   0  -8   3   -0.03    0.25
   0   8   3   -0.02    0.33
   0  -8  -3   -0.19    0.33
  -1  -8  -3   10.15    0.76
   1  -8   3   11.30    0.64
  -1   8   3   11.28    0.75
   1   8   3   10.01    0.76
  -1  -8   3   10.66    0.67
   1  -8  -3   11.25    0.83
  -1  -8   3   10.81    0.65
  -2  -8  -3   10.44    0.82
   2  -8   3    9.78    0.57
  -2   8   3    9.67    0.73
  -2  -8   3    9.10    0.70
   2  -8  -3    9.77    0.77
   2   8   3    8.63    0.68
  -2  -8   3    8.86    0.64
   3  -8   3   31.37    1.03
  -3   8   3   31.31    1.27
  -3  -8  -3   30.00    1.24
  -3  -8   3   30.73    1.21
  -3  -8   3   32.52    1.22
   3  -8  -3   30.22    1.34
   3   8   3   33.27    1.26
   4  -8   3    6.53    0.47
  -4   8   3    6.74    0.71
  -4  -8  -3    6.49    0.72
   4  -8  -3    7.42    0.78
  -4  -8   3    6.25    0.72
   4   8   3    6.61    0.69
  -4  -8   3    6.29    0.64
  -5   8   3   16.32    0.97
   5  -8   3   15.24    0.67
  -5  -8  -3   16.57    0.99
  -5  -8   3   17.31    0.98
   5   8   3   17.66    0.95
  -5  -8   3   17.04    0.94
   5  -8  -3   17.77    1.08
  -6  -8  -3   25.88    1.21
   6  -8   3   23.85    0.83
  -6   8   3   24.50    1.20
   6   8   3   25.10    1.14
  -6  -8   3   24.81    1.23
  -6  -8   3   25.44    1.17
   6  -8  -3   22.23    1.24
  -7  -8  -3    2.59    0.56
  -7   8   3    2.29    0.54
   7  -8   3    2.62    0.31
   7   8   3    3.40    0.55
  -7  -8   3    3.45    0.61
  -7  -8   3    3.69    0.65
   7  -8  -3    3.01    0.67
   8  -8   3   -0.08    0.22
  -8   8   3    0.27    0.50
  -8  -8  -3    0.18    0.45
  -8  -8   3   -0.58    0.55
   8  -8  -3    0.95    0.63
  -8  -8   3    0.11    0.38
  -9   8   3    1.74    0.60
   9  -8   3    2.18    0.28
  -9  -8  -3    1.43    0.58
   9  -8  -3    1.84    0.75
  -9  -8   3    1.23    0.78
  -9  -8   3    1.85    0.59
  -9   8  -3    1.38    0.25
 -10   8   3    4.47    0.81
 -10  -8  -3    3.86    0.73
  10  -8   3    3.91    0.40
 -10  -8   3    3.38    0.69
 -10   8  -3    3.97    0.37
 -11  -8  -3    0.55    0.71
  11  -8   3    1.44    0.26
 -11   8   3    1.77    0.71
 -11  -8   3    2.40    0.70
 -11   8  -3    1.49    0.26
 -12   8   3    8.63    1.09
 -12  -8  -3    8.10    0.88
 -12   8  -3    7.71    0.44
 -12  -8   3    8.10    1.05
   0  -9   3    5.89    0.55
   0  -9   3    6.22    0.60
   0   9   3    6.28    0.64
   0  -9  -3    5.43    0.66
  -1   9   3    2.98    0.53
   1  -9   3    2.76    0.41
  -1  -9  -3    2.58    0.55
   1   9   3    1.99    0.45
  -1  -9   3    2.81    0.46
   1  -9  -3    2.83    0.52
  -1  -9   3    2.60    0.43
  -2  -9  -3    5.44    0.70
   2  -9   3    5.30    0.53
  -2   9   3    4.44    0.57
  -2  -9   3    5.71    0.59
   2  -9  -3    5.36    0.66
   2   9   3    5.99    0.70
  -2  -9   3    6.18    0.66
  -3   9   3    6.48    0.72
  -3  -9  -3    4.61    0.62
   3  -9   3    6.40    0.56
   3  -9  -3    6.26    0.73
   3   9   3    7.12    0.73
  -3  -9   3    4.87    0.56
  -3  -9   3    6.99    0.75
   4  -9   3   19.30    0.82
  -4   9   3   18.61    1.06
  -4  -9  -3   17.77    1.09
  -4  -9   3   19.52    1.04
   4   9   3   18.43    1.02
  -4  -9   3   17.71    0.97
   4  -9  -3   17.95    1.15
  -5   9   3    4.42    0.63
   5  -9   3    5.60    0.53
  -5  -9  -3    4.10    0.64
  -5  -9   3    4.76    0.64
   5  -9  -3    5.71    0.76
   5   9   3    5.76    0.69
  -5  -9   3    5.47    0.67
  -6  -9  -3    2.32    0.56
   6  -9   3    1.96    0.37
   6   9   3    3.90    0.60
   6  -9  -3    4.83    0.76
  -6  -9   3    3.06    0.56
  -6  -9   3    4.48    0.69
   7  -9   3    4.48    0.53
  -7  -9  -3    3.48    0.69
  -7   9   3    4.68    0.71
  -7  -9   3    5.73    0.74
   7   9   3    4.28    0.68
   7  -9  -3    4.32    0.80
  -7  -9   3    4.39    0.76
  -8  -9  -3    0.92    0.61
  -8   9   3    1.44    0.55
   8  -9   3    1.21    0.32
  -8  -9   3    0.20    0.52
  -8  -9   3    0.80    1.05
   8  -9  -3    1.81    0.75
  -9   9   3    0.97    0.58
  -9  -9  -3    0.10    0.65
   9  -9   3    0.73    0.32
  -9   9  -3    0.99    0.28
  -9  -9   3    0.93    0.60
 -10   9   3    1.00    0.65
  10  -9   3    0.39    0.33
 -10   9  -3    0.25    0.26
 -10  -9   3    0.79    0.59
  11  -9   3    3.38    0.53
 -11   9   3    2.90    0.80
 -11   9  -3    3.77    0.37
 -11  -9   3    5.27    0.93
   0  10   3   -0.23    0.40
   0 -10  -3    0.52    0.50
   0 -10   3    0.55    0.39
   1 -10   3    2.82    0.49
  -1  10   3    2.37    0.49
  -1 -10  -3    3.02    0.62
   1  10   3    2.31    0.55
  -1 -10   3    2.40    0.43
  -1 -10   3    2.80    0.51
   1 -10  -3    1.72    0.58
  -2 -10  -3    3.64    0.74
   2 -10   3    3.59    0.50
  -2  10   3    3.54    0.76
  -2 -10   3    2.62    0.54
   2 -10  -3    3.03    0.65
  -2 -10   3    3.76    0.54
   2  10   3    2.41    0.54
   3 -10   3    0.52    0.36
  -3 -10  -3    0.85    0.58
  -3  10   3    0.69    0.53
  -3 -10   3    0.03    0.33
   3 -10  -3    1.78    0.66
   3  10   3   -0.13    0.45
  -3 -10   3    0.45    0.45
   4 -10   3   10.06    0.74
  -4 -10  -3   10.78    1.06
  -4  10   3    9.97    0.93
  -4 -10   3    8.94    0.93
   4 -10  -3   11.32    1.05
  -4 -10   3   11.18    0.85
   4  10   3    8.78    1.08
  -5 -10  -3   13.00    1.13
  -5  10   3   12.56    1.00
   5 -10   3    9.91    0.92
   5  10   3   13.34    0.98
  -5 -10   3   11.83    1.11
  -5 -10   3   11.18    1.17
   5 -10  -3   10.19    1.16
  -6  10   3    3.86    0.71
  -6 -10  -3    1.96    0.70
   6 -10   3    3.41    0.48
   6  10   3    3.02    0.64
  -6 -10   3    4.09    0.75
   6 -10  -3    2.91    0.83
  -6 -10   3    3.00    0.59
   7 -10   3    3.17    0.46
  -7  10   3    3.22    0.70
  -7 -10  -3    1.28    0.70
  -7 -10   3    2.41    0.63
   7  10   3    1.58    0.60
  -8  10   3    0.56    0.60
   8 -10   3    1.64    0.40
  -8 -10   3    0.70    0.54
   9 -10   3    0.58    0.39
  -9  10   3    0.63    0.67
  -9 -10   3    0.08    0.64
  10 -10   3    6.60    0.86
 -10  10   3    5.38    0.91
 -10  10  -3    5.58    0.59
 -10 -10   3    5.15    0.86
   0 -11   3    6.47    0.70
   0  11   3    6.13    0.74
   0 -11  -3    6.69    0.90
  -1  11   3    2.20    0.58
  -1 -11  -3    1.28    0.65
   1 -11   3    1.17    0.49
   1  11   3    2.31    0.57
  -1 -11   3    3.45    0.60
   1 -11  -3    2.59    0.73
  -1 -11   3    2.03    0.48
  -2 -11  -3    0.77    0.60
  -2  11   3    0.29    0.49
   2 -11   3    0.25    0.44
   2 -11  -3    0.17    0.68
   2  11   3    1.13    0.51
  -2 -11   3    0.10    0.38
  -2 -11   3   -0.29    0.50
   3 -11   3    0.93    0.45
  -3 -11  -3    0.62    0.74
  -3  11   3    1.51    0.58
  -3 -11   3    1.72    0.62
  -3 -11   3    0.93    0.48
   3  11   3    0.30    0.51
   3 -11  -3    1.88    1.23
   4 -11   3    0.52    0.47
  -4  11   3    0.78    0.52
  -4 -11   3   -0.02    0.55
  -4 -11   3    0.37    0.47
   4  11   3    0.50    0.51
   5 -11   3   -0.21    0.46
  -5  11   3   -0.29    0.51
  -5 -11   3   -0.13    0.58
   5  11   3    1.75    0.59
  -5 -11   3   -0.01    0.48
   6 -11   3    0.62    0.46
  -6  11   3   -1.06    0.54
  -6 -11   3    0.51    0.56
   6  11   3   -0.64    0.53
  -7  11   3    1.48    0.67
   7 -11   3    0.98    0.50
  -7 -11   3    1.22    0.61
  -8  11   3    8.88    1.02
   8 -11   3    7.14    0.86
  -8 -11   3    8.14    1.02
  -9  11   3    2.63    0.82
  -9 -11   3    1.29    0.71
   0  12   3    0.00    0.57
   0 -12   3   -0.20    0.53
   1 -12   3    1.80    0.59
  -1  12   3    1.01    0.62
  -1 -12   3    0.72    0.62
   1  12   3    0.66    0.58
  -1 -12   3    0.64    0.47
   2 -12   3    4.11    0.71
  -2  12   3    4.96    0.81
   2  12   3    3.95    0.78
  -2 -12   3    2.76    0.57
  -2 -12   3    3.87    0.78
   3 -12   3    0.30    0.52
  -3  12   3    1.43    0.65
  -3 -12   3   -0.47    0.68
   3  12   3    1.10    0.57
  -3 -12   3    0.63    0.51
  -4  12   3    4.26    0.79
   4 -12   3    4.49    0.67
  -4 -12   3    2.79    0.66
   4  12   3    3.79    0.64
  -5  12   3    0.80    0.65
   5 -12   3    2.15    0.62
   5  12   3    1.63    0.64
  -5 -12   3    1.77    0.62
   6 -12   3    3.42    0.67
  -6  12   3    3.97    0.84
   6  12   3    3.21    0.80
  -6 -12   3    4.55    0.80
   7 -12   3    1.22    0.61
  -7  12   3    0.80    0.67
  -7 -12   3    0.25    0.70
   0  13   3    7.75    0.96
   0 -13   3    5.81    0.88
  -1  13   3   -0.15    0.62
   1 -13   3   -0.70    0.67
  -1 -13   3    0.51    0.54
  -1 -13   3   -0.39    0.75
   1  13   3    0.64    0.66
  -2  13   3    0.28    0.63
   2 -13   3    0.90    0.68
   2  13   3    0.68    0.67
  -2 -13   3    0.05    0.54
   3 -13   3   -0.16    0.66
  -3  13   3    1.16    0.71
  -3 -13   3    0.77    0.62
   3  13   3    0.39    0.64
  -4  13   3    0.23    0.70
   4 -13   3    0.44    0.69
  -4 -13   3   -0.81    0.55
   4  13   3   -0.34    0.72
   0   0  -4   11.90    0.56
   0   0   4   12.64    0.56
   1   0  -4   -0.03    0.17
  -1   0   4    0.05    0.17
  -1   0  -4   -0.04    0.15
   1   0   4    0.00    0.15
   2   0   4    4.14    0.31
  -2   0   4    4.24    0.42
   2   0  -4    4.99    0.42
  -2   0  -4    4.29    0.32
   3   0  -4   -0.25    0.21
   3   0   4    0.04    0.12
  -3   0  -4    0.08    0.13
  -3   0   4   -0.26    0.19
   4   0   4    2.85    0.23
   4   0  -4    1.93    0.35
  -4   0   4    2.75    0.40
  -4   0  -4    2.71    0.25
  -5   0   4   -0.06    0.23
   5   0  -4    0.28    0.29
  -5   0  -4   -0.24    0.12
   6   0  -4    8.07    0.66
  -6   0  -4    8.47    0.34
  -6   0   4    8.89    0.69
   7   0  -4   -0.60    0.33
  -7   0   4    0.00    0.30
  -7   0  -4   -0.10    0.12
  -7   0  -4    0.19    0.11
  -8   0  -4   25.43    0.68
  -8   0  -4   24.63    0.68
  -8   0   4   25.94    1.20
   8   0  -4   24.66    1.15
   9   0  -4   -0.20    0.42
  -9   0   4   -0.06    0.39
  -9   0  -4    0.15    0.14
 -10   0  -4   27.59    0.79
 -10   0   4   27.03    1.36
  10   0  -4   28.02    1.37
 -10   0  -4   28.07    0.78
 -11   0  -4    0.18    0.20
 -11   0  -4   -0.05    0.18
 -11   0   4    0.51    0.52
  11   0  -4    0.27    0.57
 -12   0  -4   35.05    1.02
 -12   0   4   37.66    1.73
 -12   0  -4   34.82    1.00
 -13   0  -4   -0.03    0.26
 -13   0   4    1.61    0.67
 -13   0  -4   -0.08    0.27
 -14   0  -4    8.93    0.61
 -14   0  -4    7.56    0.60
 -14   0   4    8.57    1.10
   0  -1   4   -0.01    0.16
   0   1   4   -0.11    0.17
   0  -1  -4    0.24    0.17
   0   1  -4    0.13    0.17
  -1  -1  -4    6.59    0.43
   1   1  -4    5.73    0.42
   1  -1   4    6.11    0.37
  -1   1   4    6.19    0.46
   1  -1  -4    6.08    0.45
  -1  -1   4    4.96    0.41
  -1   1  -4    6.31    0.36
   1   1   4    6.33    0.41
   2  -1   4    3.20    0.27
  -2   1   4    3.09    0.39
  -2  -1  -4    3.06    0.34
   2   1  -4    4.63    0.40
  -2   1  -4    3.17    0.27
   2   1   4    2.87    0.31
   2  -1  -4    2.93    0.37
  -2  -1   4    4.39    0.42
   3  -1   4    5.83    0.37
   3   1  -4    6.42    0.50
  -3   1   4    5.54    0.49
  -3  -1  -4    7.07    0.40
   3   1   4    7.08    0.38
  -3   1  -4    6.64    0.31
   3  -1  -4    6.88    0.55
  -3  -1   4    7.28    0.53
   4   1  -4   32.09    1.12
  -4   1   4   31.65    1.15
  -4  -1  -4   30.05    0.91
   4  -1   4   30.21    0.76
  -4  -1   4   30.97    1.14
  -4   1  -4   31.71    0.77
   4  -1  -4   30.67    1.14
   4   1   4   30.55    0.89
  -5   1   4   12.69    0.71
   5   1  -4   12.66    0.72
  -5  -1  -4   11.44    0.49
  -5  -1   4   12.93    0.73
   5   1   4   11.46    0.46
   5  -1  -4   10.50    0.71
  -6  -1  -4   17.68    0.60
  -6   1   4   16.66    0.88
   6   1  -4   16.08    0.85
   6  -1  -4   15.60    0.87
  -6  -1   4   16.77    0.88
   7   1  -4   12.50    0.82
  -7  -1  -4   11.96    0.49
  -7   1   4   11.51    0.81
  -7  -1   4   12.42    0.80
   7  -1  -4   11.84    0.79
   8   1  -4    9.87    0.76
  -8  -1  -4   12.04    0.48
  -8  -1  -4   10.77    0.49
  -8   1   4   11.21    0.85
  -8  -1   4   12.11    0.83
   8  -1  -4   13.08    0.88
  -9  -1  -4   10.48    0.48
  -9   1   4    9.60    0.87
  -9  -1  -4    9.94    0.48
   9   1  -4    9.31    0.86
  -9  -1   4    9.09    0.84
   9  -1  -4   10.35    0.89
 -10   1   4    2.81    0.63
  10   1  -4    2.84    0.57
 -10  -1  -4    3.35    0.37
 -10  -1  -4    2.81    0.31
  10  -1  -4    3.97    0.63
 -10  -1   4    3.34    0.63
 -11   1   4    5.34    0.78
 -11  -1  -4    3.96    0.44
 -11  -1  -4    5.32    0.47
  11   1  -4    3.45    0.70
  11  -1  -4    4.77    0.74
 -11  -1   4    4.84    0.74
 -12   1   4    3.34    0.73
 -12  -1  -4    3.98    0.42
 -12  -1  -4    3.60    0.40
 -12  -1   4    2.88    0.72
 -13  -1  -4    0.60    0.34
 -13   1   4    0.57    0.69
 -13  -1  -4    0.04    0.33
 -13  -1   4    2.17    0.72
 -14  -1  -4    1.54    0.42
 -14   1   4    1.92    0.78
 -14  -1  -4    1.37    0.42
 -14  -1   4    1.48    0.81
   0   2  -4   36.83    1.06
   0   2   4   36.14    1.15
   0  -2   4   36.66    1.09
   0  -2  -4   37.74    1.18
   1  -2   4    3.22    0.30
  -1   2   4    3.22    0.38
   1   2  -4    2.89    0.33
  -1  -2  -4    3.77    0.37
  -1   2  -4    2.50    0.27
   1   2   4    3.14    0.35
  -1  -2   4    2.83    0.33
   1  -2  -4    3.86    0.42
   2  -2   4    0.59    0.15
  -2  -2  -4    0.41    0.21
  -2   2   4    0.44    0.25
   2   2  -4    0.64    0.21
   2  -2  -4    0.55    0.26
  -2  -2   4    0.34    0.20
  -2   2  -4    0.30    0.13
   2   2   4    0.34    0.18
  -3  -2  -4    6.53    0.43
   3   2  -4    7.25    0.50
  -3   2   4    7.28    0.56
   3  -2   4    7.12    0.28
   3  -2  -4    7.07    0.55
   3   2   4    6.75    0.41
  -3   2  -4    6.84    0.27
  -3  -2   4    6.49    0.51
  -4  -2  -4    2.48    0.29
   4   2  -4    2.30    0.36
  -4   2   4    1.79    0.35
  -4  -2   4    2.17    0.36
   4   2   4    1.85    0.25
   4  -2  -4    1.90    0.37
  -5  -2  -4    5.30    0.39
  -5   2   4    5.04    0.57
   5   2  -4    5.72    0.56
   5   2   4    5.81    0.39
  -5  -2   4    5.64    0.56
   5  -2  -4    4.86    0.57
   6   2  -4    5.03    0.56
  -6  -2  -4    4.60    0.38
  -6   2   4    4.77    0.56
   6   2   4    4.97    0.38
   6  -2  -4    4.53    0.57
  -6  -2   4    4.00    0.50
  -7  -2  -4   12.16    0.57
  -7   2   4   12.90    0.85
   7   2  -4   12.92    0.81
  -7  -2   4   11.64    0.82
   7  -2  -4   11.63    0.84
  -8   2   4   12.79    0.89
   8   2  -4   13.24    0.89
  -8  -2  -4   12.77    0.58
   8  -2  -4   11.67    0.88
  -8  -2   4   12.78    0.87
  -9   2   4   12.27    0.89
  -9  -2  -4   13.18    0.61
  -9  -2  -4   13.20    0.59
   9   2  -4   12.88    0.92
   9  -2  -4   12.62    1.01
  -9  -2   4   13.18    0.91
  10   2  -4    2.83    0.56
 -10  -2  -4    3.41    0.38
 -10  -2  -4    3.52    0.38
  10  -2  -4    3.42    0.69
 -11  -2  -4    0.22    0.27
 -11  -2  -4    0.13    0.28
  11   2  -4   -0.06    0.52
 -11   2   4    0.04    0.50
  11  -2  -4   -0.54    0.57
 -11  -2   4   -0.27    0.48
 -12   2   4    9.61    1.12
 -12  -2  -4    8.67    0.65
 -12  -2  -4    9.07    0.68
 -12  -2   4   10.37    1.11
 -13   2   4    0.43    0.68
 -13  -2  -4    1.31    0.56
 -13  -2  -4    1.85    0.45
 -13  -2   4    2.41    0.78
 -14  -2  -4    4.04    0.57
 -14   2   4    5.17    0.94
 -14  -2  -4    5.11    0.60
 -14  -2   4    5.25    0.93
   0  -3  -4    0.24    0.24
   0   3   4   -0.22    0.18
   0  -3   4   -0.11    0.16
   0   3  -4   -0.06    0.15
   1   3  -4   19.01    0.71
  -1   3   4   19.85    0.83
   1  -3   4   18.48    0.65
  -1  -3  -4   19.21    0.79
   1   3   4   18.56    0.76
  -1   3  -4   18.58    0.62
   1  -3  -4   19.15    0.83
  -1  -3   4   18.77    0.74
  -2   3   4   12.37    0.69
  -2  -3  -4   13.07    0.64
   2  -3   4   12.52    0.47
   2   3  -4   12.59    0.60
   2   3   4   12.14    0.59
  -2  -3   4   12.15    0.63
   2  -3  -4   14.13    0.73
  -3  -3  -4   12.16    0.61
   3   3  -4   11.02    0.62
   3  -3   4   12.04    0.37
   3  -3   4   11.87    0.38
  -3   3   4   12.63    0.71
  -3  -3   4   10.96    0.64
   3  -3  -4   11.31    0.70
   3   3   4   11.35    0.56
  -4  -3  -4    3.75    0.40
  -4   3   4    3.91    0.49
   4   3  -4    4.05    0.48
   4   3   4    4.52    0.41
  -4  -3   4    4.79    0.51
   4  -3  -4    5.21    0.56
   5   3  -4    1.48    0.34
  -5  -3  -4    1.24    0.26
  -5   3   4    1.09    0.36
  -5  -3   4    1.74    0.37
   5   3   4    1.54    0.27
   5  -3  -4    0.67    0.33
  -6   3   4   12.26    0.78
  -6  -3  -4   14.18    0.65
   6   3  -4   13.85    0.80
  -6  -3   4   13.34    0.82
   6   3   4   13.71    0.62
   6  -3  -4   12.70    0.83
  -7   3   4    9.65    0.79
   7   3  -4    8.19    0.72
  -7  -3  -4   10.66    0.58
   7  -3  -4   10.67    0.83
  -7  -3   4    8.23    0.72
  -8   3   4    0.98    0.42
   8   3  -4    1.12    0.42
  -8  -3  -4    0.38    0.26
   8  -3  -4    1.03    0.44
  -8  -3   4    1.43    0.45
  -9   3   4    0.78    0.45
   9   3  -4    0.68    0.43
  -9  -3  -4    0.85    0.29
   9  -3  -4    0.66    0.48
  -9  -3   4    1.02    0.46
 -10   3   4    2.73    0.63
  10   3  -4    1.70    0.55
 -10  -3  -4    2.42    0.36
 -10  -3  -4    2.46    0.42
  10  -3  -4    3.10    0.64
 -10  -3   4    2.76    0.60
 -11   3   4    6.74    0.87
 -11  -3  -4    5.95    0.61
 -11  -3  -4    7.31    0.78
  11   3  -4    5.31    0.82
  11  -3  -4    5.28    0.84
 -11  -3   4    6.81    0.85
 -12  -3  -4    9.58    0.72
 -12  -3  -4   10.82    0.81
 -12   3   4   11.50    1.12
 -12  -3   4    8.75    1.04
 -13  -3  -4    4.91    0.61
 -13   3   4    3.23    0.81
 -13  -3  -4    5.17    0.56
 -13  -3   4    3.75    0.92
 -14  -3  -4    1.26    0.59
 -14  -3  -4    2.72    0.55
 -14   3   4    3.10    0.89
 -14  -3   4    1.56    0.82
   0   4   4   19.52    0.83
   0  -4  -4   20.10    0.90
   0  -4   4   19.85    0.73
  -1   4   4   16.19    0.78
   1  -4   4   16.78    0.62
  -1  -4  -4   15.98    0.82
   1  -4  -4   15.01    0.79
   1   4   4   16.25    0.74
  -1  -4   4   16.85    0.70
  -2  -4  -4    0.72    0.28
   2  -4   4    0.73    0.17
   2  -4   4    0.66    0.15
  -2   4   4    0.51    0.31
   2   4  -4    0.71    0.25
   2  -4  -4    0.49    0.34
  -2  -4   4    0.32    0.23
   2   4   4    0.56    0.22
  -3  -4  -4   16.74    0.76
  -3   4   4   18.77    0.89
   3  -4   4   16.67    0.51
   3  -4   4   16.94    0.50
   3  -4  -4   17.80    0.91
  -3  -4   4   16.27    0.79
   3   4   4   16.50    0.72
  -4  -4  -4   11.70    0.64
   4   4  -4   10.47    0.65
  -4   4   4   11.34    0.74
   4   4   4   11.50    0.60
   4  -4  -4   10.69    0.76
  -4  -4   4   10.46    0.67
  -5  -4  -4    6.75    0.53
   5   4  -4    6.97    0.60
  -5   4   4    7.47    0.64
   5   4   4    7.68    0.52
  -5  -4   4    5.97    0.59
   5  -4  -4    7.22    0.71
  -6  -4  -4    9.45    0.61
  -6   4   4    9.20    0.79
   6   4  -4    9.65    0.70
  -6  -4   4    9.17    0.74
   6   4   4    9.02    0.58
   6  -4  -4    8.99    0.79
  -7   4   4    1.51    0.40
   7   4  -4    0.77    0.40
  -7  -4  -4    0.94    0.32
   7  -4  -4    1.52    0.45
   7   4   4    0.50    0.27
  -7  -4   4    0.92    0.36
   8   4  -4    3.87    0.56
  -8   4   4    3.71    0.59
  -8  -4  -4    3.79    0.53
   8  -4  -4    5.26    0.73
  -8  -4   4    3.90    0.58
  -9  -4  -4    2.54    0.41
  -9   4   4    0.57    0.48
   9   4  -4    1.05    0.53
  -9  -4   4    1.01    0.47
   9  -4  -4    1.38    0.52
 -10  -4  -4    0.32    0.36
 -10   4   4    0.07    0.51
  10   4  -4    0.17    0.51
 -10  -4  -4    0.39    0.32
 -10  -4   4    0.21    0.53
  10  -4  -4    1.00    0.65
 -11   4   4   14.63    1.22
 -11  -4  -4   16.51    0.88
 -11  -4  -4   17.29    0.92
 -11  -4   4   16.57    1.25
 -12   4   4    1.29    0.72
 -12  -4  -4    3.99    0.59
 -12  -4  -4    3.49    0.54
 -12  -4   4    1.58    0.70
 -13  -4  -4   12.60    0.94
 -13   4   4   12.84    1.34
 -13  -4  -4   11.91    1.02
 -13  -4   4   14.00    1.35
   0  -5  -4    0.02    0.30
   0   5   4    0.56    0.27
   0  -5   4   -0.16    0.19
   1  -5   4    6.82    0.43
   1  -5   4    7.25    0.43
  -1  -5  -4    7.32    0.62
  -1   5   4    7.27    0.59
   1  -5  -4    6.09    0.61
   1   5   4    7.44    0.56
  -1  -5   4    6.48    0.49
  -2  -5  -4    4.22    0.48
   2  -5   4    5.64    0.34
  -2   5   4    5.48    0.56
   2  -5   4    5.50    0.36
   2  -5  -4    5.97    0.65
  -2  -5   4    4.77    0.48
   2   5   4    4.97    0.51
  -3   5   4    7.05    0.66
   3  -5   4    7.48    0.36
  -3  -5  -4    8.13    0.61
   3  -5   4    7.54    0.35
   3   5   4    8.42    0.59
  -3  -5   4    7.96    0.60
   3  -5  -4    9.41    0.74
   4  -5   4    0.80    0.12
  -4  -5  -4    1.23    0.34
   4  -5   4    0.83    0.11
  -4   5   4    0.81    0.36
  -4  -5   4    0.60    0.32
   4   5   4    0.69    0.28
   4  -5  -4    1.31    0.46
  -5  -5  -4   16.67    0.84
  -5   5   4   16.23    0.91
   5   5   4   15.24    0.78
   5  -5  -4   17.54    0.99
  -5  -5   4   17.61    0.91
  -6  -5  -4    7.67    0.62
  -6   5   4    6.96    0.72
   6  -5  -4    6.53    0.72
   6   5   4    6.43    0.58
  -6  -5   4    7.25    0.70
  -7  -5  -4   18.51    0.89
  -7   5   4   17.09    1.04
  -7  -5   4   17.42    1.00
   7  -5  -4   17.19    1.02
   7   5   4   19.28    0.87
  -8   5   4    0.09    0.42
  -8  -5  -4   -0.05    0.35
  -8  -5   4    0.28    0.43
   8  -5  -4    0.84    0.48
  -9   5   4   15.95    1.11
  -9  -5  -4   13.64    0.86
   9  -5  -4   14.93    1.18
  -9  -5   4   15.70    1.30
 -10   5   4   26.54    1.43
 -10  -5  -4   25.21    1.18
 -10  -5   4   29.36    1.49
  10  -5  -4   29.12    1.58
 -11  -5  -4    2.46    0.53
 -11   5   4    2.83    0.72
 -11  -5  -4    2.28    0.48
 -11  -5   4    2.24    0.73
 -12  -5  -4    4.78    0.69
 -12  -5  -4    3.63    0.57
 -12   5   4    2.70    0.75
 -12  -5   4    4.43    0.88
 -13  -5  -4    5.84    0.81
 -13  -5  -4    6.93    0.75
 -13   5   4    6.21    1.02
 -13  -5   4    6.69    1.05
   0  -6   4   42.44    1.29
   0  -6  -4   42.59    1.49
   0   6   4   42.75    1.45
   0  -6   4   42.37    1.27
   1  -6   4    2.49    0.29
   1  -6   4    2.22    0.29
  -1   6   4    2.90    0.45
  -1  -6  -4    2.67    0.46
  -1  -6   4    1.82    0.32
  -1  -6   4    2.61    0.36
   1   6   4    1.88    0.38
   1  -6  -4    2.37    0.48
   2  -6   4   22.34    0.75
   2  -6   4   22.84    0.76
  -2   6   4   23.59    1.04
  -2  -6  -4   23.04    1.03
  -2  -6   4   22.06    0.91
   2  -6  -4   23.02    1.08
   2   6   4   21.48    0.97
   3  -6   4    3.37    0.30
   3  -6   4    2.99    0.31
  -3  -6  -4    3.08    0.45
  -3   6   4    4.17    0.54
  -3  -6   4    2.71    0.40
   3   6   4    2.71    0.43
   3  -6  -4    2.56    0.50
   4  -6   4    4.60    0.35
  -4  -6  -4    4.95    0.57
  -4   6   4    4.55    0.59
   4  -6   4    4.44    0.28
   4  -6  -4    5.42    0.66
   4   6   4    5.58    0.56
  -4  -6   4    5.08    0.60
  -5  -6  -4   11.92    0.78
  -5   6   4   10.13    0.83
   5  -6  -4   10.06    0.91
  -5  -6   4   10.36    0.77
   5   6   4    9.73    0.71
  -6  -6  -4   16.49    0.92
  -6   6   4   17.54    1.02
   6   6   4   16.36    0.88
  -6  -6   4   17.75    0.98
   6  -6  -4   17.10    1.04
  -7   6   4    0.66    0.44
  -7  -6  -4    1.15    0.42
   7  -6  -4   -0.30    0.48
   7   6   4    0.71    0.34
  -7  -6   4    0.25    0.41
  -8  -6  -4   18.43    1.01
  -8   6   4   17.42    1.17
   8  -6  -4   17.92    1.26
  -8  -6   4   17.91    1.16
  -9  -6  -4    9.22    0.85
  -9   6   4    9.88    1.00
   9  -6  -4    9.60    1.14
  -9  -6   4   10.61    0.99
 -10  -6  -4    0.03    0.51
 -10   6   4    0.99    0.61
 -10  -6   4    0.09    0.59
 -11  -6  -4    3.22    0.56
 -11  -6  -4    3.99    0.68
 -11   6   4    4.28    0.81
 -11  -6   4    4.41    0.83
 -12  -6  -4    2.09    0.53
 -12  -6  -4    4.49    0.76
 -12   6   4    2.53    0.84
 -12  -6   4    2.30    0.77
   0  -7  -4    0.08    0.39
   0   7   4    0.16    0.31
   0  -7   4   -0.17    0.22
   0  -7   4    0.37    0.25
  -1  -7  -4   22.48    1.09
  -1   7   4   21.52    1.03
   1  -7   4   21.65    0.83
   1  -7   4   22.74    0.83
  -1  -7   4   22.71    0.93
   1  -7  -4   20.32    1.11
   1   7   4   23.21    1.05
  -1  -7   4   23.34    0.93
  -2   7   4   15.86    0.88
   2  -7   4   15.55    0.66
  -2  -7  -4   15.82    0.94
   2  -7   4   15.37    0.65
   2  -7  -4   15.05    0.97
  -2  -7   4   14.48    0.81
   2   7   4   16.39    0.89
  -2  -7   4   16.93    0.82
   3  -7   4    3.74    0.37
  -3  -7  -4    4.43    0.59
  -3   7   4    5.95    0.62
   3  -7   4    4.11    0.37
  -3  -7   4    3.69    0.49
  -3  -7   4    3.49    0.49
   3   7   4    5.10    0.58
   3  -7  -4    5.02    0.65
   4  -7   4   30.53    0.90
  -4   7   4   32.19    1.35
   4  -7   4   30.95    0.91
  -4  -7  -4   32.56    1.31
   4  -7  -4   32.10    1.40
   4   7   4   31.92    1.25
  -4  -7   4   32.58    1.27
  -5  -7  -4   19.14    1.02
   5  -7   4   18.08    0.58
  -5   7   4   16.85    1.02
   5  -7   4   17.57    0.75
   5  -7  -4   19.12    1.12
   5   7   4   20.12    0.99
  -5  -7   4   18.84    0.99
  -6  -7  -4    1.32    0.49
  -6   7   4    2.41    0.58
   6  -7  -4    2.04    0.63
   6   7   4    1.87    0.46
  -6  -7   4    1.80    0.47
  -7   7   4    1.15    0.56
  -7  -7  -4    1.53    0.50
   7   7   4    1.46    0.45
  -7  -7   4    0.89    0.50
   7  -7  -4    1.12    0.65
  -8   7   4    8.24    0.92
  -8  -7  -4    7.83    0.87
   8  -7  -4    6.47    0.88
  -8  -7   4    6.98    0.83
  -9  -7  -4    6.95    0.78
  -9   7   4    6.25    0.82
  -9  -7   4    5.13    0.81
 -10  -7  -4   13.35    1.16
 -10   7   4   14.59    1.24
 -10  -7   4   14.98    1.22
 -11   7   4    2.20    0.76
 -11  -7  -4    1.45    0.68
 -11  -7   4    2.55    0.81
 -12  -7  -4    4.74    0.88
 -12   7   4    3.12    0.87
 -12  -7  -4    5.03    0.75
 -12  -7   4    5.59    0.94
   0  -8  -4   20.29    1.15
   0  -8   4   19.45    0.87
   0  -8   4   20.24    0.88
   0   8   4   20.31    1.06
  -1   8   4    9.67    0.80
   1  -8   4   10.85    0.63
   1  -8   4    9.27    0.62
  -1  -8  -4   11.03    0.91
   1  -8  -4    9.82    0.89
  -1  -8   4   10.32    0.71
   1   8   4    9.73    0.77
  -1  -8   4   10.15    0.69
   2  -8   4   20.70    0.82
  -2  -8  -4   20.24    1.13
   2  -8   4   20.24    0.82
  -2   8   4   20.81    1.09
  -2  -8   4   23.02    1.02
   2  -8  -4   20.62    1.18
  -2  -8   4   20.30    0.99
   2   8   4   21.13    1.05
   3  -8   4   31.12    1.02
   3  -8   4   30.21    1.02
  -3   8   4   34.85    1.42
  -3  -8  -4   31.80    1.37
   3  -8  -4   33.57    1.50
   3   8   4   33.29    1.33
  -3  -8   4   32.57    1.31
  -3  -8   4   32.48    1.27
   4  -8   4    6.34    0.44
  -4   8   4    7.45    0.79
   4  -8   4    6.91    0.47
  -4  -8  -4    6.18    0.70
   4  -8  -4    6.37    0.79
  -4  -8   4    6.98    0.83
  -4  -8   4    6.33    0.69
   4   8   4    6.88    0.70
   5  -8   4    0.69    0.21
  -5   8   4    1.24    0.82
  -5  -8  -4    0.47    0.46
   5  -8   4    0.52    0.22
  -5  -8   4    1.02    0.51
   5   8   4    1.38    0.44
   5  -8  -4    0.51    0.60
  -5  -8   4    0.96    0.43
   6  -8   4    0.64    0.18
  -6  -8  -4    0.79    0.50
   6  -8   4    0.72    0.21
  -6   8   4    0.43    0.49
  -6  -8   4    0.86    0.55
   6  -8  -4    0.22    0.65
   6   8   4    0.78    0.45
  -6  -8   4    1.00    0.48
  -7  -8  -4    0.00    0.52
  -7   8   4    1.23    0.56
   7   8   4    0.37    0.44
   7  -8  -4    0.24    0.62
  -7  -8   4    0.24    0.45
  -8  -8  -4    0.44    0.56
  -8   8   4    1.71    0.64
  -8  -8   4    1.05    0.57
  -9   8   4    4.23    0.84
  -9  -8  -4    4.92    0.82
  -9  -8   4    6.20    0.86
 -10   8   4    1.58    0.71
 -10  -8  -4    1.84    0.70
 -10  -8   4    1.43    0.73
 -11   8   4    2.90    0.86
 -11  -8  -4    3.00    0.84
 -11  -8   4    2.44    0.69
   0  -9   4    0.29    0.37
   0  -9   4    0.53    0.31
   0   9   4    0.06    0.37
   0  -9  -4    0.20    0.52
  -1   9   4   13.02    1.00
   1  -9   4   12.57    0.74
   1  -9   4   12.74    0.78
  -1  -9  -4   12.08    1.05
  -1  -9   4   12.72    0.84
  -1  -9   4   13.27    0.82
   1  -9  -4   13.87    1.12
   1   9   4   12.95    0.96
   2  -9   4    0.66    0.29
  -2  -9  -4    1.15    0.53
   2  -9   4    0.13    0.51
  -2  -9   4    1.28    0.39
   2   9   4    1.24    0.48
  -2  -9   4    0.92    0.44
   2  -9  -4    0.61    0.61
  -3  -9  -4   17.14    1.15
  -3   9   4   18.52    1.13
   3  -9   4   17.63    0.77
   3  -9   4   16.65    0.80
  -3  -9   4   17.65    0.99
   3   9   4   19.20    1.08
   3  -9  -4   20.71    1.32
  -3  -9   4   17.86    1.05
   4  -9   4    9.04    0.55
  -4  -9  -4    7.45    0.82
   4  -9   4   10.32    0.61
  -4   9   4    9.00    0.85
  -4  -9   4    9.12    0.82
   4   9   4    7.34    0.79
  -4  -9   4    9.22    0.92
   4  -9  -4   10.78    1.11
  -5   9   4   11.41    1.00
   5  -9   4   11.32    0.57
   5  -9   4   11.73    0.62
  -5  -9  -4   11.08    1.08
  -5  -9   4   11.02    0.93
   5  -9  -4    7.25    0.92
  -5  -9   4   13.74    1.10
   5   9   4    9.77    1.33
  -6   9   4    2.05    0.61
   6  -9   4    1.24    0.29
  -6  -9  -4    0.73    0.61
   6  -9   4    1.42    0.26
  -6  -9   4    1.47    0.55
   6   9   4    1.39    0.53
  -6  -9   4    1.03    0.62
  -7   9   4    8.55    0.93
   7  -9   4    6.62    0.43
   7  -9   4    6.43    0.39
  -7  -9  -4    8.29    0.95
   7   9   4    6.82    0.80
  -7  -9   4    8.27    0.89
  -8  -9  -4    5.42    0.86
  -8   9   4    6.00    0.84
  -8  -9   4    6.06    0.82
  -9   9   4    0.91    0.70
  -9  -9   4    2.65    0.73
 -10   9   4    1.48    0.77
 -10  -9   4    1.26    0.78
   0 -10   4   43.04    1.48
   0 -10   4   42.21    1.52
   0 -10  -4   41.24    1.81
   0  10   4   38.72    1.64
   1 -10   4   22.05    1.01
  -1  10   4   20.60    1.22
  -1 -10  -4   21.96    1.39
   1 -10   4   22.58    1.05
   1  10   4   21.75    1.23
   1 -10  -4   18.93    1.41
  -1 -10   4   20.47    1.09
  -1 -10   4   21.35    1.07
  -2 -10  -4    2.06    0.67
  -2  10   4    1.00    0.48
   2 -10   4    1.76    0.43
   2 -10   4    0.96    0.35
   2 -10  -4    2.13    0.75
   2  10   4    1.24    0.54
  -2 -10   4    0.89    0.50
  -2 -10   4    1.10    0.44
   3 -10   4    0.99    0.33
  -3 -10  -4    0.54    0.58
   3 -10   4    1.46    0.42
  -3  10   4    1.04    0.51
  -3 -10   4    0.49    0.52
  -3 -10   4    1.65    0.49
   3  10   4    1.22    0.55
  -4  10   4    3.69    0.67
  -4 -10  -4    3.31    0.76
   4 -10   4    3.45    0.52
   4 -10   4    2.91    0.41
  -4 -10   4    2.01    0.57
  -4 -10   4    3.75    0.71
   4  10   4    2.83    0.65
   5 -10   4    4.32    0.47
  -5  10   4    2.09    0.61
  -5 -10  -4    3.21    0.86
   5 -10   4    3.30    0.40
  -5 -10   4    2.21    0.59
   5  10   4    2.87    0.65
  -5 -10   4    2.99    0.70
   6 -10   4    1.67    0.38
   6 -10   4    1.43    0.31
  -6  10   4    1.85    0.65
   6  10   4    0.91    0.62
  -6 -10   4    0.84    0.59
  -7  10   4    2.14    0.71
   7 -10   4    1.17    0.34
   7 -10   4    0.55    0.26
  -7 -10   4    0.86    0.60
   7  10   4    1.26    0.62
   8 -10   4    0.15    0.22
   8 -10   4    0.09    0.28
  -8  10   4   -0.62    0.68
  -8 -10   4    1.13    0.68
  -9  10   4    0.35    0.74
  -9 -10   4    2.60    0.80
   0  11   4    0.00    0.53
   0 -11   4   -0.35    0.39
   0 -11   4   -0.70    0.48
  -1  11   4    3.28    0.71
   1 -11   4    0.90    0.53
   1 -11   4    1.60    0.47
  -1 -11   4    2.68    0.63
  -1 -11   4    1.65    0.48
   1  11   4    2.63    0.60
   2 -11   4    1.48    0.53
  -2  11   4    0.89    0.61
   2 -11   4    1.38    0.43
  -2 -11   4    2.42    0.58
  -2 -11   4    0.86    0.62
   2  11   4    1.22    0.65
   3 -11   4    5.18    0.60
  -3  11   4    4.57    0.79
   3 -11   4    4.29    0.53
  -3 -11   4    5.12    0.80
   3  11   4    5.11    0.74
  -3 -11   4    4.62    0.70
   4 -11   4    0.64    0.46
   4 -11   4    1.16    0.37
  -4  11   4    0.61    0.57
  -4 -11   4    1.76    0.71
  -4 -11   4    1.61    0.57
   4  11   4    1.07    0.64
   5 -11   4    1.49    0.37
   5 -11   4    3.45    0.53
  -5  11   4    0.72    0.68
   5  11   4    1.42    0.64
  -5 -11   4    1.84    0.69
  -6  11   4    4.06    0.84
   6 -11   4    5.43    0.58
   6 -11   4    4.78    0.48
   6  11   4    6.85    0.89
  -6 -11   4    5.20    0.82
   7 -11   4    2.29    0.37
  -7  11   4    3.97    0.82
  -7 -11   4    1.46    0.76
   7  11   4    3.00    0.82
   0  12   4    4.16    0.85
   0 -12   4    4.93    0.81
   0 -12   4    5.59    0.69
  -1  12   4   -0.45    0.63
   1 -12   4    0.33    0.47
   1 -12   4   -0.27    0.59
   1  12   4    0.40    0.64
  -1 -12   4   -1.06    0.71
   2 -12   4    7.96    0.84
   2 -12   4    8.93    1.03
  -2  12   4    8.12    0.98
   2  12   4    8.50    0.98
  -2 -12   4    7.91    0.95
  -2 -12   4    8.82    1.02
  -3  12   4    0.58    0.62
   3 -12   4    0.72    0.43
   3 -12   4    0.81    0.57
  -3 -12   4    1.09    0.58
   3  12   4   -0.21    0.66
   4 -12   4    3.53    0.55
  -4  12   4    4.56    0.88
   4 -12   4    3.94    0.68
   4  12   4    5.29    0.83
  -4 -12   4    3.60    0.72
   5 -12   4    0.78    0.41
  -5  12   4    2.35    0.74
   5 -12   4    0.77    0.67
   5  12   4    1.01    0.69
  -5 -12   4    0.43    0.71
   0   0   5    0.17    0.22
   0   0  -5   -0.02    0.23
   1   0   5   -0.23    0.19
  -1   0  -5   -0.12    0.19
   1   0  -5   -0.09    0.23
  -1   0   5    0.38    0.25
   2   0   5    3.94    0.38
  -2   0   5    3.47    0.44
  -2   0  -5    3.97    0.39
   2   0  -5    3.60    0.43
   3   0  -5    0.07    0.27
  -3   0  -5   -0.23    0.17
   3   0   5   -0.13    0.17
  -3   0   5    0.61    0.31
   4   0   5    0.53    0.18
   4   0  -5    1.28    0.37
  -4   0  -5    0.79    0.20
  -4   0   5    0.47    0.35
   5   0   5    0.21    0.15
  -5   0  -5    0.01    0.15
   5   0  -5    0.18    0.38
  -5   0   5    0.22    0.32
  -6   0  -5   17.06    0.53
  -6   0   5   15.70    0.95
   6   0  -5   17.19    0.99
  -7   0  -5    0.18    0.10
   7   0  -5   -0.69    0.40
  -7   0   5   -0.20    0.39
  -7   0  -5    0.05    0.11
  -8   0   5   34.33    1.49
   8   0  -5   36.11    1.49
   9   0  -5    0.33    0.55
  -9   0   5   -1.14    0.47
 -10   0   5    4.42    0.77
 -11   0   5   -0.47    0.61
 -12   0   5    0.25    0.71
 -13   0   5   -0.33    0.77
   0  -1  -5    3.98    0.46
   0   1   5    3.58    0.40
   0   1  -5    4.12    0.42
   0  -1   5    5.00    0.45
  -1  -1  -5   26.05    0.94
   1   1  -5   26.36    0.96
   1  -1   5   25.23    0.89
  -1   1   5   26.74    1.02
  -1  -1   5   25.55    0.97
   1   1   5   25.58    0.94
  -1   1  -5   26.55    0.88
  -2  -1  -5   13.50    0.65
  -2   1   5   13.95    0.78
   2   1  -5   12.18    0.83
   2  -1   5   15.00    0.59
  -2   1  -5   14.61    0.58
  -2  -1   5   14.13    0.74
   2  -1  -5   13.17    0.76
   2   1   5   13.18    0.62
   3   1  -5    1.18    0.36
  -3   1   5    1.26    0.35
  -3  -1  -5    1.52    0.27
   3  -1   5    1.82    0.23
  -3  -1   5    1.35    0.34
   3  -1  -5    1.67    0.39
  -3   1  -5    1.43    0.22
   3   1   5    1.76    0.27
   4   1  -5   -0.06    0.32
   4  -1   5    0.35    0.14
  -4  -1  -5   -0.03    0.20
  -4   1   5    0.31    0.33
  -4   1  -5    0.28    0.15
  -4  -1   5    0.07    0.30
   4   1   5    0.46    0.19
   4  -1  -5    0.49    0.34
  -5   1   5    2.65    0.47
  -5  -1  -5    2.78    0.31
   5  -1   5    2.20    0.18
   5   1  -5    2.07    0.44
  -5   1  -5    2.62    0.18
  -5  -1   5    2.17    0.47
   5   1   5    2.72    0.32
   5  -1  -5    2.79    0.53
  -6  -1  -5   -0.27    0.19
   6   1  -5    0.42    0.38
  -6   1   5    0.60    0.41
   6   1   5    0.45    0.18
   6  -1  -5    1.17    0.43
  -6  -1   5    0.41    0.37
  -7   1   5    2.54    0.57
  -7  -1  -5    2.77    0.29
   7   1  -5    2.48    0.52
  -7  -1   5    3.28    0.57
   7  -1  -5    2.86    0.56
  -8   1   5    1.01    0.53
  -8  -1  -5    1.07    0.24
   8   1  -5    0.17    0.47
  -8  -1  -5    0.94    0.19
   8  -1  -5    0.84    0.50
  -8  -1   5    0.92    0.51
  -9   1   5    1.52    0.58
  -9  -1  -5    1.18    0.24
  -9  -1  -5    1.62    0.23
   9   1  -5    1.33    0.60
  -9  -1   5    1.74    0.60
   9  -1  -5    1.16    0.62
 -10   1   5    1.93    0.58
 -10  -1  -5    2.03    0.25
 -10  -1  -5    2.28    0.28
 -10  -1   5    2.14    0.61
 -11  -1  -5    1.45    0.27
 -11   1   5    0.31    0.59
 -11  -1  -5    1.29    0.25
 -11  -1   5    1.58    0.70
 -12  -1  -5    0.31    0.24
 -12   1   5    0.52    0.67
 -12  -1  -5    0.20    0.27
 -12  -1   5    0.24    0.74
 -13  -1  -5    0.82    0.28
 -13   1   5    0.28    0.75
 -13  -1   5    0.49    0.75
   0   2   5   -0.22    0.23
   0  -2   5   -0.26    0.20
   0   2  -5    0.06    0.20
   1   2  -5    0.81    0.26
  -1   2   5    0.90    0.30
   1  -2   5    0.55    0.22
  -1  -2  -5    0.47    0.26
   1   2   5    0.65    0.26
  -1  -2   5    0.60    0.27
  -1   2  -5    0.54    0.22
   1  -2  -5    0.07    0.29
  -2   2   5   10.77    0.72
  -2  -2  -5   10.53    0.63
   2  -2   5   10.80    0.50
  -2   2  -5   10.39    0.48
   2   2   5   10.62    0.60
   2  -2  -5    9.78    0.71
  -2  -2   5   10.56    0.67
   3   2  -5   22.79    0.93
   3  -2   5   21.79    0.67
  -3   2   5   21.08    1.01
  -3  -2  -5   21.96    0.85
  -3  -2   5   21.21    0.96
   3   2   5   20.56    0.80
  -3   2  -5   21.37    0.65
   3  -2  -5   22.43    1.02
   4   2  -5   16.61    0.85
   4  -2   5   15.21    0.44
  -4   2   5   16.01    0.90
  -4  -2  -5   14.87    0.70
  -4  -2   5   14.55    0.85
   4   2   5   15.00    0.66
   4  -2  -5   16.77    0.94
  -5   2   5   12.43    0.82
   5   2  -5   11.25    0.81
  -5  -2  -5   12.04    0.62
  -5  -2   5   11.97    0.84
   5   2   5   12.65    0.59
   5  -2  -5   12.57    0.89
  -6  -2  -5    9.11    0.55
  -6   2   5    8.66    0.80
   6   2  -5    9.00    0.79
   6   2   5    9.37    0.51
   6  -2  -5    7.02    0.77
  -6  -2   5    8.77    0.78
   7   2  -5    0.90    0.45
  -7  -2  -5    0.68    0.27
  -7   2   5    0.36    0.43
   7  -2  -5    0.44    0.48
  -7  -2   5    0.54    0.40
  -8  -2  -5   20.18    0.79
  -8   2   5   20.87    1.50
   8   2  -5   21.47    1.23
  -8  -2   5   20.87    1.19
   8  -2  -5   19.58    1.26
  -9  -2  -5    1.38    0.28
   9   2  -5    0.94    0.60
  -9   2   5    1.82    0.61
  -9  -2  -5    1.51    0.33
   9  -2  -5    2.19    0.67
  -9  -2   5    0.80    0.52
 -10  -2  -5   11.84    0.65
 -10   2   5   11.56    1.14
 -10  -2  -5   12.81    0.63
 -10  -2   5   13.38    1.15
 -11  -2  -5    4.69    0.52
 -11  -2  -5    4.57    0.45
 -11   2   5    6.20    0.94
 -11  -2   5    2.47    0.77
 -12   2   5    0.92    0.68
 -12  -2  -5   -0.60    0.31
 -12  -2  -5    0.55    0.35
 -12  -2   5    0.61    0.76
   0   3  -5   15.10    0.65
   0   3   5   13.69    0.76
   0  -3   5   15.20    0.69
   0  -3  -5   14.80    0.81
  -1   3   5    4.32    0.50
   1   3  -5    4.03    0.45
   1  -3   5    4.42    0.40
  -1  -3  -5    3.33    0.42
  -1  -3   5    4.31    0.48
   1  -3  -5    3.92    0.49
   1   3   5    3.58    0.41
  -1   3  -5    3.23    0.35
  -2   3   5   13.04    0.80
   2  -3   5   13.24    0.54
   2   3  -5   11.44    0.80
   2   3   5   13.53    0.69
  -2  -3   5   12.89    0.72
   2  -3  -5   12.20    0.82
   3  -3   5   13.51    0.48
  -3   3   5   13.03    0.83
   3   3  -5   14.16    0.77
  -3  -3  -5   13.67    0.72
   3  -3  -5   12.96    0.86
   3   3   5   12.19    0.66
  -3  -3   5   13.66    0.76
   4   3  -5    8.26    0.68
  -4  -3  -5    8.02    0.61
  -4   3   5    7.90    0.74
  -4  -3   5    8.88    0.69
   4   3   5    8.40    0.55
   4  -3  -5    6.71    0.73
  -5   3   5    5.37    0.68
   5   3  -5    6.07    0.67
  -5  -3  -5    5.48    0.55
  -5  -3   5    5.65    0.64
   5  -3  -5    5.52    0.63
   5   3   5    4.61    0.47
  -6  -3  -5   16.88    0.78
  -6   3   5   15.51    1.00
   6   3  -5   16.34    0.96
  -6  -3   5   15.59    0.97
   6  -3  -5   16.65    1.08
   6   3   5   16.17    0.72
  -7   3   5   -0.05    0.44
   7   3  -5   -0.54    0.44
  -7  -3  -5    0.36    0.29
  -7  -3   5    0.17    0.40
   7  -3  -5    0.49    0.53
   7   3   5    0.58    0.27
  -8  -3  -5    2.61    0.37
   8   3  -5    1.67    0.53
  -8   3   5    2.74    0.59
   8  -3  -5    2.55    0.67
  -8  -3   5    2.25    0.60
  -9   3   5    2.94    0.63
  -9  -3  -5    2.79    0.43
   9   3  -5    2.27    0.61
   9  -3  -5    3.31    0.74
  -9  -3   5    2.55    0.60
 -10   3   5    1.09    0.61
 -10  -3  -5    1.60    0.37
 -10  -3  -5    0.95    0.32
 -10  -3   5    0.49    0.56
 -11   3   5    2.07    0.67
 -11  -3  -5    1.75    0.40
 -11  -3  -5    1.75    0.44
 -11  -3   5    1.30    0.71
 -12   3   5    2.46    0.83
 -12  -3  -5    3.39    0.47
 -12  -3   5    4.10    0.90
   0  -4  -5   -0.23    0.32
   0  -4   5    0.31    0.23
   0   4   5    0.00    0.29
  -1   4   5    2.90    0.44
   1  -4   5    3.31    0.36
   1   4  -5    3.56    0.39
  -1  -4  -5    2.98    0.44
   1  -4  -5    3.57    0.53
   1   4   5    4.13    0.48
  -1  -4   5    2.76    0.39
   2   4  -5   13.90    0.72
  -2   4   5   14.27    0.85
  -2  -4  -5   14.44    0.81
   2  -4   5   13.16    0.57
  -2  -4   5   14.06    0.77
   2  -4  -5   14.63    0.91
   2   4   5   14.19    0.76
   3  -4   5    4.86    0.31
   3   4  -5    5.17    0.52
   3  -4   5    4.72    0.29
  -3  -4  -5    5.41    0.61
  -3   4   5    3.82    0.52
   3   4   5    4.04    0.45
  -3  -4   5    4.23    0.52
   3  -4  -5    5.37    0.65
   4   4  -5   13.89    0.83
  -4   4   5   14.17    0.89
  -4  -4  -5   15.28    0.80
  -4  -4   5   15.91    0.89
   4  -4  -5   13.25    0.94
   4   4   5   14.69    0.75
  -5  -4  -5   37.82    1.33
  -5   4   5   39.55    1.55
   5   4  -5   40.71    1.44
  -5  -4   5   38.36    1.47
   5   4   5   38.42    1.27
   5  -4  -5   39.26    1.56
   6   4  -5    8.09    0.80
  -6  -4  -5    9.46    0.68
  -6   4   5    9.52    0.89
   6  -4  -5   10.25    0.95
  -6  -4   5    8.87    0.81
   6   4   5    8.94    0.62
   7   4  -5   12.29    0.95
  -7   4   5   14.65    1.57
  -7  -4  -5   13.83    0.80
   7   4   5   14.19    0.74
   7  -4  -5   14.77    1.14
  -7  -4   5   11.90    0.96
  -8   4   5    1.14    0.53
  -8  -4  -5    1.48    0.38
   8   4  -5    2.12    0.60
   8  -4  -5    0.92    0.60
  -8  -4   5    1.05    0.66
  -9  -4  -5    1.64    0.42
   9   4  -5    1.88    0.62
  -9   4   5    2.00    0.61
  -9  -4   5    1.43    0.60
 -10  -4  -5    3.77    0.54
 -10   4   5    4.08    0.77
 -10  -4   5    2.87    0.75
 -11   4   5    6.62    0.97
 -11  -4  -5    6.51    0.66
 -11  -4  -5    6.52    0.68
 -12  -4  -5    7.46    0.73
 -12  -4  -5    6.94    0.70
 -12   4   5    7.75    1.05
 -12  -4   5    7.33    1.02
   0  -5   5   11.74    0.64
   0   5   5   10.61    0.77
   0  -5  -5   11.44    0.84
   1  -5   5    2.28    0.33
  -1   5   5    2.24    0.44
  -1  -5  -5    2.17    0.45
  -1  -5   5    2.01    0.37
   1  -5  -5    2.83    0.51
   1   5   5    2.18    0.41
  -2   5   5    9.88    0.73
  -2  -5  -5    7.90    0.71
   2  -5   5    7.99    0.45
   2  -5   5    8.28    0.48
   2   5   5    8.64    0.66
  -2  -5   5    8.78    0.66
   2  -5  -5    9.24    0.84
  -3  -5  -5   16.28    0.92
  -3   5   5   14.92    0.94
   3  -5   5   16.95    0.55
   3  -5   5   16.49    0.58
   3   5   5   17.08    0.86
  -3  -5   5   17.37    0.91
   3  -5  -5   17.03    1.06
  -4   5   5   18.47    1.04
  -4  -5  -5   19.74    0.97
   4   5   5   18.04    0.89
   4  -5  -5   17.72    1.11
  -4  -5   5   17.81    0.97
  -5  -5  -5    8.30    0.74
  -5   5   5    7.18    0.81
   5  -5  -5    8.46    0.88
  -5  -5   5    8.01    0.76
   5   5   5    7.74    0.65
  -6  -5  -5    2.38    0.46
  -6   5   5    2.32    0.59
   6   5   5    2.35    0.42
  -6  -5   5    3.45    0.57
   6  -5  -5    2.15    0.61
  -7   5   5    2.20    0.61
  -7  -5  -5    1.96    0.47
   7  -5  -5    2.89    0.69
  -7  -5   5    0.95    0.50
   7   5   5    2.31    0.44
  -8  -5  -5    1.99    0.49
  -8   5   5    2.02    0.67
   8  -5  -5    3.03    0.80
  -8  -5   5    1.88    0.58
  -9   5   5    4.88    0.82
  -9  -5  -5    5.27    0.62
  -9  -5   5    4.75    0.78
 -10  -5  -5    0.75    0.54
 -10   5   5    0.56    0.70
 -10  -5   5    1.22    0.70
 -11  -5  -5    3.28    0.62
 -11  -5  -5    2.70    0.52
 -11   5   5    1.49    0.83
   0  -6   5   -0.16    0.27
   0  -6   5   -0.47    0.24
   0   6   5   -0.16    0.32
   0  -6  -5    0.74    0.42
   1  -6   5    9.49    0.58
  -1  -6  -5    9.78    0.84
   1  -6   5    9.72    0.57
  -1   6   5    8.57    0.77
  -1  -6   5   10.14    0.68
   1  -6  -5   10.13    0.91
   1   6   5    8.19    0.69
   2  -6   5    7.40    0.49
   2  -6   5    8.09    0.49
  -2  -6  -5    7.22    0.78
  -2   6   5    8.86    0.76
  -2  -6   5    8.98    0.69
   2   6   5    7.58    0.69
   2  -6  -5    7.65    0.88
   3  -6   5    3.29    0.34
   3  -6   5    3.15    0.34
  -3  -6  -5    2.92    0.54
  -3   6   5    2.21    0.50
   3   6   5    3.22    0.50
   3  -6  -5    2.89    0.61
  -3  -6   5    3.10    0.52
  -4  -6  -5    8.75    0.81
  -4   6   5    7.47    0.80
   4  -6   5    7.93    0.31
   4   6   5    6.99    0.70
  -4  -6   5    7.55    0.78
   4  -6  -5    8.38    0.98
  -5   6   5    0.00    0.78
  -5  -6  -5    0.06    0.40
   5  -6  -5    0.07    0.54
  -5  -6   5    1.00    0.46
   5   6   5    1.20    0.40
  -6   6   5    7.02    0.83
  -6  -6  -5    5.62    0.67
   6  -6  -5    6.07    0.87
   6   6   5    5.49    0.62
  -6  -6   5    6.88    0.77
  -7  -6  -5   11.99    0.93
  -7   6   5    9.89    1.01
   7   6   5   11.82    0.83
   7  -6  -5    9.67    1.11
  -7  -6   5    8.35    1.01
  -8   6   5    8.23    0.92
  -8  -6  -5    7.09    0.77
  -8  -6   5    6.32    0.83
   8   6   5    7.64    0.78
  -9   6   5    1.35    0.65
  -9  -6  -5    3.78    0.67
  -9  -6   5    3.57    0.79
 -10   6   5    0.33    0.65
 -10  -6  -5   -0.30    0.56
 -10  -6   5   -0.51    0.63
 -11  -6  -5    1.02    0.68
 -11   6   5   -1.70    0.68
 -11  -6   5    0.35    0.75
   0  -7   5   29.89    1.10
   0  -7   5   28.53    1.08
   0   7   5   27.90    1.26
   0  -7  -5   30.07    1.40
  -1   7   5    1.96    0.47
  -1  -7  -5    1.65    0.57
   1  -7   5    1.45    0.32
   1  -7   5    1.16    0.32
  -1  -7   5    1.08    0.35
   1   7   5    1.43    0.46
  -1  -7   5    1.69    0.41
   1  -7  -5    0.42    0.54
   2  -7   5    4.21    0.46
   2  -7   5    4.53    0.47
  -2  -7  -5    5.53    0.75
  -2   7   5    4.20    0.61
   2  -7  -5    3.09    0.69
  -2  -7   5    5.19    0.60
  -2  -7   5    5.00    0.57
   2   7   5    4.07    0.57
  -3  -7  -5    1.19    0.51
   3  -7   5    1.08    0.25
  -3   7   5    0.63    0.46
   3  -7   5    0.93    0.25
  -3  -7   5    0.94    0.43
   3  -7  -5    0.35    0.57
   3   7   5    0.94    0.42
   4  -7   5    2.29    0.23
  -4  -7  -5    2.12    0.56
   4  -7   5    2.18    0.24
  -4   7   5    2.67    0.59
  -4  -7   5    2.04    0.50
   4  -7  -5    2.69    0.75
   4   7   5    1.80    0.47
  -5  -7  -5    0.03    0.48
  -5   7   5    0.11    0.48
   5   7   5    0.16    0.39
   5  -7  -5    0.34    0.60
  -5  -7   5    0.27    0.43
  -6  -7  -5    1.88    0.55
  -6   7   5    3.38    0.69
  -6  -7   5    1.83    0.60
   6   7   5    1.88    0.53
  -7   7   5    3.47    0.78
  -7  -7  -5    3.60    0.68
   7   7   5    4.43    0.63
  -7  -7   5    3.95    0.69
  -8   7   5    4.95    0.84
  -8  -7  -5    5.09    0.74
  -8  -7   5    4.68    0.75
   8   7   5    4.86    0.66
  -9  -7  -5    1.10    0.66
  -9   7   5    1.92    0.70
  -9  -7   5    0.62    0.65
 -10   7   5    1.52    0.77
 -10  -7  -5    2.95    0.79
 -10  -7   5    1.65    0.83
   0  -8  -5   -0.01    0.60
   0  -8   5    0.12    0.38
   0  -8   5    0.40    0.34
   0   8   5    0.83    0.54
   1  -8   5    7.04    0.88
  -1  -8  -5    9.18    0.94
   1  -8   5    8.09    0.63
  -1   8   5    6.66    0.99
   1  -8  -5    5.67    0.81
  -1  -8   5    6.27    0.68
   1   8   5    7.32    0.79
  -1  -8   5    8.75    0.77
  -2   8   5    9.74    0.91
  -2  -8  -5    9.72    0.95
   2  -8   5    8.30    0.62
   2  -8   5    8.56    0.59
   2  -8  -5    8.57    0.98
  -2  -8   5    6.98    0.71
   2   8   5    9.23    0.86
  -2  -8   5    6.75    0.75
  -3  -8  -5    1.19    0.59
  -3   8   5    0.25    0.48
   3  -8   5    0.97    0.28
   3  -8   5    1.39    0.29
  -3  -8   5    0.88    0.50
   3  -8  -5    1.07    0.68
   3   8   5    0.85    0.44
  -3  -8   5    1.17    0.44
   4  -8   5    1.91    0.28
   4  -8   5    2.55    0.30
  -4   8   5    1.05    0.51
  -4  -8  -5    1.96    0.66
  -4  -8   5    2.44    0.62
  -4  -8   5    1.75    0.50
   4  -8  -5    1.31    0.72
   4   8   5    2.97    0.59
  -5  -8  -5    1.32    0.65
  -5   8   5    0.20    0.52
  -5  -8   5    1.93    0.64
  -5  -8   5    1.94    0.56
   5   8   5    1.75    0.52
  -6  -8  -5    5.37    0.79
  -6   8   5    4.69    0.79
  -6  -8   5    3.79    0.73
   6   8   5    3.46    0.63
  -7   8   5    5.11    0.80
  -7  -8  -5    3.74    0.80
  -7  -8   5    3.82    0.77
  -8  -8  -5    2.16    0.73
  -8   8   5    2.12    0.74
  -8  -8   5    3.33    0.73
   8   8   5    2.43    0.63
  -9  -8  -5    2.23    0.80
  -9   8   5    2.82    0.81
  -9  -8   5    2.26    0.79
   0  -9   5   26.08    1.14
   0  -9  -5   22.57    1.50
   0   9   5   23.87    1.31
   0  -9   5   27.45    1.12
  -1  -9  -5   11.91    1.22
  -1   9   5   11.35    0.99
   1  -9   5   11.42    0.75
   1  -9   5    9.66    0.81
  -1  -9   5   13.08    0.95
   1   9   5   12.58    1.01
  -1  -9   5   11.20    0.85
   2  -9   5    1.92    0.39
  -2  -9  -5    2.29    0.72
  -2   9   5    2.54    0.61
  -2  -9   5    1.62    0.50
  -2  -9   5    2.12    0.56
   2   9   5    1.86    0.60
   3  -9   5    2.46    0.36
  -3   9   5    2.07    0.60
   3  -9   5    1.33    0.36
  -3  -9  -5    2.01    0.72
  -3  -9   5    1.82    0.61
   3   9   5    1.51    0.53
  -3  -9   5    1.38    0.48
  -4  -9  -5    0.89    0.70
   4  -9   5    0.80    0.30
  -4   9   5    0.73    0.57
   4  -9   5    1.28    0.31
   4   9   5    0.64    0.51
  -4  -9   5   -0.74    0.60
  -4  -9   5    1.10    0.52
   5  -9   5    0.81    0.26
  -5  -9  -5    0.33    0.69
   5  -9   5    0.71    0.24
  -5   9   5    0.12    0.60
  -5  -9   5    0.91    0.57
  -5  -9   5    0.70    0.67
   5   9   5    0.32    0.53
  -6   9   5    2.20    0.65
  -6  -9  -5    3.61    0.75
   6   9   5    3.23    0.68
  -6  -9   5    5.22    0.78
  -7   9   5    4.64    0.79
  -7  -9   5    4.59    0.81
   7   9   5    4.63    0.76
  -8   9   5    4.40    0.85
  -8  -9   5    4.31    0.94
   8   9   5    2.36    0.74
   0  10   5    1.16    0.57
   0 -10   5   -0.66    0.41
   0 -10   5   -0.01    0.50
   1 -10   5   14.01    0.90
  -1  10   5   13.97    1.19
   1 -10   5   12.24    0.96
  -1 -10   5   14.50    0.97
   1  10   5   14.72    1.15
  -1 -10   5   12.98    1.04
  -2  10   5   10.47    1.05
   2 -10   5    7.38    0.78
   2 -10   5    8.15    0.73
   2  10   5    7.94    0.94
  -2 -10   5    7.70    0.87
  -2 -10   5    6.92    0.82
  -3  10   5    3.92    0.77
   3 -10   5    4.27    0.49
   3 -10   5    4.53    0.69
  -3 -10   5    3.91    0.79
  -3 -10   5    5.53    0.81
   3  10   5    4.41    0.76
   4 -10   5   -0.12    0.36
   4 -10   5    0.53    0.31
  -4  10   5   -0.71    0.63
   4  10   5    0.52    0.57
  -4 -10   5    0.84    0.72
  -4 -10   5    1.57    0.59
   5 -10   5    0.51    0.31
   5 -10   5    0.99    0.36
  -5  10   5    1.26    0.73
  -5 -10   5    0.91    0.60
   5  10   5   -0.27    0.59
  -6  10   5    3.08    0.79
  -6 -10   5    1.92    0.73
   6  10   5    3.05    0.80
   0 -11   5   13.78    1.03
   0 -11   5   14.38    1.18
   0  11   5   11.67    1.21
   1 -11   5    0.17    0.58
  -1  11   5    1.11    0.65
   1 -11   5    0.50    0.49
  -1 -11   5    0.34    0.64
  -1 -11   5    0.88    0.50
   1  11   5    1.59    0.77
   2 -11   5    2.30    0.53
   2 -11   5    1.65    0.56
  -2  11   5    3.53    0.84
   2  11   5    2.52    0.77
  -2 -11   5    2.08    1.06
  -2 -11   5    1.80    0.72
  -3  11   5   24.52    1.55
   3 -11   5   23.86    1.14
   3 -11   5   25.39    1.09
  -3 -11   5   21.10    1.48
   3  11   5   23.08    1.47
  -3 -11   5   22.48    1.36
  -4  11   5    6.86    0.98
   4 -11   5    6.86    0.71
   4  11   5    9.18    1.06
  -4 -11   5    6.99    0.87
   0   0   6  147.37    3.69
   0   0  -6  151.99    3.70
  -1   0   6   -0.11    0.32
  -1   0  -6    0.30    0.31
   1   0  -6    0.25    0.35
   1   0   6    0.19    0.27
  -2   0   6   21.38    1.04
  -2   0  -6   20.74    0.85
   2   0   6   21.53    0.84
   2   0  -6   21.23    1.05
  -3   0   6    0.15    0.38
  -3   0  -6    0.33    0.26
   3   0   6    0.30    0.23
   3   0  -6   -0.03    0.39
   4   0  -6   32.12    1.35
   4   0   6   30.72    0.97
  -4   0  -6   31.99    1.00
  -4   0   6   31.88    1.35
  -5   0  -6   -0.26    0.20
   5   0   6   -0.08    0.18
   5   0  -6    0.09    0.45
  -5   0   6    0.52    0.43
  -6   0   6    2.84    0.62
   6   0  -6    2.45    0.59
  -6   0  -6    3.33    0.32
  -7   0   6    0.07    0.50
  -7   0  -6    0.05    0.02
   7   0  -6   -0.23    0.59
   8   0  -6    0.50    0.78
  -8   0   6   -0.09    0.55
  -9   0   6    0.19    0.62
 -10   0   6   14.61    1.33
 -11   0   6    1.03    0.74
   0   1   6   -0.53    0.28
   0  -1   6    0.10    0.30
   0  -1  -6   -0.17    0.34
  -1   1   6   11.43    0.78
   1  -1   6   11.67    0.65
   1   1  -6    9.39    0.72
  -1  -1  -6   11.46    0.72
   1   1   6    9.99    0.68
   1  -1  -6    9.99    0.77
  -1   1  -6   11.36    0.64
  -1  -1   6   11.24    0.73
   2  -1   6    6.09    0.51
  -2  -1  -6    7.35    0.61
   2   1  -6    6.75    0.68
  -2   1   6    6.36    0.71
   2  -1  -6    6.75    0.74
   2   1   6    6.75    0.55
  -2   1  -6    7.25    0.52
  -2  -1   6    9.08    0.71
   3  -1   6   17.26    0.66
  -3   1   6   16.55    0.98
  -3  -1  -6   17.53    0.78
   3   1  -6   18.08    0.99
  -3  -1   6   17.38    0.98
   3   1   6   15.87    0.73
   3  -1  -6   16.46    0.99
  -3   1  -6   17.17    0.68
   4  -1   6    6.23    0.40
  -4   1   6    8.16    0.78
   4   1  -6    7.59    0.81
  -4  -1  -6    6.13    0.54
  -4  -1   6    7.76    0.76
  -4   1  -6    7.94    0.43
   4  -1  -6    7.40    0.83
   4   1   6    7.37    0.50
   5   1  -6   16.40    1.03
  -5  -1  -6   16.11    0.71
  -5   1   6   15.82    1.04
   5  -1   6   14.89    0.61
   5  -1  -6   15.18    1.08
   5   1   6   16.40    0.67
  -5   1  -6   16.05    0.51
  -5  -1   6   15.96    1.02
  -6  -1  -6    5.99    0.49
  -6   1   6    5.98    0.74
   6   1  -6    6.25    0.75
  -6  -1   6    7.37    0.84
   6  -1  -6    5.42    0.75
   6   1   6    5.86    0.45
  -7   1   6    3.76    0.69
   7   1  -6    5.29    0.77
  -7  -1  -6    5.55    0.44
  -7  -1   6    4.85    0.74
   7  -1  -6    5.37    0.76
  -8  -1  -6    4.01    0.38
   8   1  -6    3.08    0.75
  -8   1   6    3.62    0.73
  -8  -1  -6    3.41    0.32
  -8  -1   6    4.53    0.83
  -9   1   6    1.91    0.71
  -9  -1   6    1.30    0.68
 -10   1   6    5.03    0.86
 -10  -1   6    4.21    0.92
 -11   1   6    0.24    0.75
 -11  -1   6   -0.04    0.76
   0   2   6   20.53    0.96
   0  -2   6   20.10    0.88
   0   2  -6   19.00    0.85
   0  -2  -6   18.40    0.98
  -1   2   6   24.93    1.10
  -1  -2  -6   23.55    1.06
   1   2  -6   24.63    1.01
   1  -2   6   24.00    0.93
   1   2   6   22.73    0.99
   1  -2  -6   23.21    1.11
  -1   2  -6   23.43    0.89
  -1  -2   6   25.26    1.03
   2  -2   6    7.84    0.52
   2   2  -6    7.80    0.71
  -2  -2  -6    7.96    0.67
  -2   2   6    8.09    0.74
  -2   2  -6    7.85    0.51
  -2  -2   6    7.84    0.70
   2   2   6    8.01    0.62
   2  -2  -6    8.28    0.81
  -3   2   6   17.56    1.03
  -3  -2  -6   15.37    0.99
   3  -2   6   17.48    0.64
   3   2  -6   16.83    0.97
   3   2   6   18.78    0.82
  -3   2  -6   17.38    0.64
   3  -2  -6   17.58    1.05
  -3  -2   6   17.78    0.96
  -4   2   6   11.61    0.92
  -4  -2  -6   11.88    0.72
   4   2  -6   13.98    0.94
   4  -2  -6   13.42    0.97
  -4  -2   6   11.87    0.90
   4   2   6   12.34    0.65
  -5   2   6    7.16    0.79
   5   2  -6    7.08    0.84
  -5  -2  -6    6.81    0.59
  -5  -2   6    6.69    0.76
   5  -2  -6    7.22    0.81
   5   2   6    5.74    0.52
   6   2  -6    0.85    0.53
  -6  -2  -6    0.51    0.31
   6   2   6    0.71    0.27
   6  -2  -6    1.13    0.58
  -6  -2   6    0.59    0.48
   7   2  -6    8.90    1.06
  -7  -2  -6    8.38    0.63
  -7   2   6    9.84    0.99
   7   2   6    8.42    0.56
   7  -2  -6    7.48    0.91
  -7  -2   6    7.90    0.87
   8   2  -6    3.35    0.85
  -8  -2  -6    3.37    0.41
  -8   2   6    4.10    0.75
  -8  -2   6    2.81    0.69
  -9  -2  -6    3.81    0.42
  -9  -2  -6    3.51    0.36
  -9   2   6    2.93    0.77
  -9  -2   6    4.86    0.83
 -10  -2  -6    5.70    0.57
 -10  -2  -6    5.40    0.49
 -10   2   6    6.10    0.93
 -10  -2   6    4.79    0.92
 -11   2   6    1.04    0.82
 -11  -2  -6    1.10    0.30
 -11  -2   6    0.13    0.75
   0   3   6    0.31    0.36
   0   3  -6    0.05    0.27
   0  -3   6   -0.20    0.28
   0  -3  -6   -0.10    0.41
   1  -3   6    6.39    0.53
  -1   3   6    6.43    0.72
   1   3  -6    6.58    0.61
  -1  -3  -6    7.38    0.75
  -1   3  -6    6.00    0.50
   1   3   6    5.35    0.64
  -1  -3   6    5.78    0.62
   1  -3  -6    6.76    0.71
  -2   3   6    9.24    0.80
  -2  -3  -6    8.27    0.75
   2  -3   6    9.70    0.55
   2   3  -6    8.03    0.71
  -2  -3   6    9.16    0.75
   2   3   6    9.82    0.70
   2  -3  -6   10.11    0.88
  -3   3   6   14.07    0.95
   3   3  -6   13.95    0.90
   3  -3   6   13.95    0.56
  -3  -3  -6   13.47    0.87
  -3  -3   6   14.87    0.91
   3   3   6   14.19    0.77
   3  -3  -6   14.38    1.00
   4   3  -6    1.43    0.44
  -4   3   6    1.37    0.52
  -4  -3  -6    1.80    0.43
   4  -3  -6    1.22    0.54
  -4  -3   6    1.05    0.44
   4   3   6    1.80    0.37
  -5  -3  -6    1.89    0.42
  -5   3   6    2.95    0.59
   5   3  -6    1.77    0.51
  -5  -3   6    1.09    0.51
   5   3   6    2.05    0.38
   5  -3  -6    1.31    0.61
  -6  -3  -6    5.68    0.88
   6   3  -6    4.57    0.68
  -6   3   6    4.20    0.72
   6   3   6    4.96    0.54
   6  -3  -6    3.67    0.77
  -6  -3   6    5.44    0.72
  -7   3   6    8.99    0.94
  -7  -3  -6    9.68    0.74
   7   3  -6    8.37    0.87
  -7  -3   6    7.75    0.86
   7  -3  -6    7.66    1.01
   7   3   6    8.68    0.65
  -8   3   6    7.42    0.91
  -8  -3  -6    6.60    0.61
  -8  -3   6    7.50    0.90
  -9   3   6    0.91    0.64
  -9  -3  -6    1.48    0.44
  -9  -3   6    0.16    0.65
 -10  -3  -6    3.04    0.43
 -10   3   6    4.41    0.85
 -10  -3  -6    3.30    0.51
 -10  -3   6    3.88    0.93
   0   4   6   13.10    0.88
   0  -4   6   16.12    0.80
   0  -4  -6   16.32    1.03
   1   4  -6   -0.35    0.31
  -1   4   6    0.45    0.39
   1  -4   6    0.22    0.29
  -1  -4  -6    0.49    0.46
   1   4   6    0.89    0.40
   1  -4  -6   -0.07    0.44
  -1  -4   6   -0.08    0.32
   2  -4   6   14.15    0.63
   2   4  -6   14.09    0.81
  -2   4   6   13.10    0.95
  -2  -4  -6   14.45    0.95
   2  -4  -6   14.11    1.05
  -2  -4   6   14.16    0.89
   2   4   6   14.11    0.85
   3  -4   6    5.94    0.38
   3  -4   6    6.07    0.38
  -3   4   6    5.91    0.72
   3   4  -6    6.09    0.63
  -3  -4  -6    5.21    0.63
  -3  -4   6    6.21    0.69
   3   4   6    5.67    0.65
   3  -4  -6    5.54    0.72
   4   4  -6    0.40    0.43
  -4   4   6    0.74    0.47
  -4  -4  -6    1.07    0.46
   4   4   6   -0.37    0.33
   4  -4  -6    0.46    0.54
  -4  -4   6    0.06    0.40
  -5   4   6    5.82    0.77
  -5  -4  -6    6.85    0.78
   5   4  -6    6.42    0.74
   5   4   6    5.43    0.63
  -5  -4   6    6.05    0.70
   5  -4  -6    6.21    0.88
   6   4  -6    5.55    0.75
  -6   4   6    5.42    0.78
  -6  -4  -6    5.59    0.62
  -6  -4   6    3.90    0.67
   6   4   6    5.65    0.57
   6  -4  -6    5.04    0.85
  -7   4   6    8.63    0.99
  -7  -4  -6    9.79    0.84
   7   4  -6    9.70    1.05
  -7  -4   6    7.51    0.91
   7   4   6    7.91    0.70
  -8  -4  -6    1.69    0.52
  -8   4   6    0.00    0.71
  -8  -4   6    2.21    0.68
  -9  -4  -6    1.06    0.51
  -9   4   6    2.27    0.77
  -9  -4   6    0.42    0.67
 -10  -4  -6   -0.16    0.54
 -10   4   6    0.45    0.75
 -10  -4   6   -1.11    0.69
   0   5   6    0.09    0.40
   0  -5   6    0.15    0.31
   0  -5  -6    0.46    0.51
   1  -5   6    2.50    0.38
  -1   5   6    2.56    0.49
  -1  -5  -6    2.37    0.58
   1  -5  -6    2.61    0.64
  -1  -5   6    1.92    0.44
   1   5   6    2.85    0.49
  -2  -5  -6    0.41    0.49
   2  -5   6    1.16    0.29
   2  -5   6    0.86    0.28
  -2   5   6    1.61    0.50
   2  -5  -6    1.17    0.56
  -2  -5   6    1.24    0.41
   2   5   6    1.56    0.44
  -3   5   6    0.54    0.48
   3  -5   6    0.93    0.22
  -3  -5  -6    0.89    0.49
   3  -5   6    0.87    0.22
  -3  -5   6    1.54    0.44
   3  -5  -6    0.93    0.67
   3   5   6    1.36    0.43
  -4  -5  -6   10.91    0.93
  -4   5   6   11.52    1.00
   4  -5  -6    9.97    0.99
  -4  -5   6    9.79    0.90
   4   5   6   12.97    0.86
  -5  -5  -6    4.06    0.64
  -5   5   6    4.26    0.74
   5  -5  -6    4.29    0.78
   5   5   6    4.08    0.57
  -5  -5   6    3.38    0.60
  -6   5   6    0.66    0.59
  -6  -5  -6   -0.17    0.49
   6   5   6    0.91    0.43
  -6  -5   6    0.77    0.69
  -7   5   6    0.24    0.60
  -7  -5  -6    0.25    0.52
  -7  -5   6   -0.45    0.59
   7   5   6   -0.07    0.41
  -8  -5  -6    2.22    0.62
  -8   5   6    2.01    0.70
   8   5   6    2.23    0.54
  -8  -5   6    1.46    0.72
  -9  -5  -6    0.07    0.60
  -9   5   6    0.99    0.77
  -9  -5   6    0.46    0.75
   0  -6   6    3.13    0.45
   0   6   6    3.91    0.62
   0  -6  -6    2.75    0.72
   1  -6   6    5.21    0.57
   1  -6   6    5.01    0.57
  -1  -6  -6    4.61    0.73
  -1   6   6    5.35    0.74
  -1  -6   6    6.06    0.63
   1   6   6    4.20    0.59
   1  -6  -6    4.19    0.72
  -2   6   6   11.66    1.20
  -2  -6  -6   12.06    1.05
   2  -6   6   13.90    0.68
   2  -6   6   13.55    0.65
  -2  -6   6   15.38    0.95
   2   6   6   14.84    0.95
   2  -6  -6   12.25    1.21
  -3   6   6    2.81    0.60
  -3  -6  -6    3.14    0.66
   3  -6   6    2.87    0.31
   3  -6   6    2.76    0.29
   3  -6  -6    2.08    0.68
   3   6   6    3.44    0.57
  -3  -6   6    2.65    0.54
  -4  -6  -6    2.53    0.62
  -4   6   6    1.74    0.61
   4  -6  -6    0.60    0.69
   4   6   6    1.08    0.49
  -4  -6   6    1.60    0.53
  -5  -6  -6    4.52    0.77
  -5   6   6    4.33    0.77
  -5  -6   6    4.27    0.68
   5   6   6    4.85    0.60
  -6  -6  -6    2.34    0.62
  -6   6   6    0.97    0.67
  -6  -6   6    2.48    0.65
   6   6   6    1.16    0.47
  -7  -6  -6    6.08    0.82
  -7   6   6    4.19    0.78
  -7  -6   6    5.49    0.79
   7   6   6    5.30    0.65
  -8   6   6    0.21    0.69
  -8  -6  -6    1.02    0.67
   8   6   6   -0.09    0.50
  -8  -6   6    0.61    0.71
  -9   6   6    3.01    0.87
  -9  -6  -6    2.51    0.76
  -9  -6   6    3.29    0.82
   0  -7  -6   -0.61    0.67
   0  -7   6   -0.15    0.35
   0   7   6    0.76    0.50
   0  -7   6   -0.51    0.40
  -1  -7  -6    4.99    0.80
   1  -7   6    5.69    0.55
   1  -7   6    5.81    0.69
  -1   7   6    5.56    0.75
  -1  -7   6    5.45    0.63
   1  -7  -6    5.67    0.85
   1   7   6    3.87    1.05
  -1  -7   6    6.59    0.67
   2  -7   6    5.05    0.54
   2  -7   6    4.29    0.45
  -2  -7  -6    3.84    0.79
  -2   7   6    3.43    0.66
   2  -7  -6    5.52    0.90
   2   7   6    3.97    0.74
  -2  -7   6    4.72    0.62
   3  -7   6   -0.27    0.24
  -3  -7  -6    0.02    0.65
  -3   7   6    0.44    0.52
   3  -7   6   -0.01    0.25
  -3  -7   6    0.47    0.46
   3   7   6   -0.31    0.47
  -4   7   6    0.57    0.60
  -4  -7  -6    2.29    0.72
   4   7   6    1.37    0.49
  -4  -7   6    0.91    0.52
  -5   7   6    0.54    0.63
  -5  -7  -6    1.30    0.67
   5   7   6    1.11    0.52
  -5  -7   6    1.36    0.58
  -6   7   6    2.09    0.76
  -6  -7  -6    1.81    0.75
  -6  -7   6    1.66    0.68
   6   7   6    1.20    0.55
  -7   7   6    1.69    0.78
  -7  -7  -6    2.43    0.79
  -7  -7   6    0.64    0.69
   7   7   6    1.23    0.57
  -8   7   6    2.53    0.83
  -8  -7  -6   -0.93    0.76
   8   7   6    0.97    0.66
  -8  -7   6    1.09    0.80
   0  -8   6    2.72    0.50
   0   8   6    2.82    0.67
   0  -8   6    2.63    0.52
  -1   8   6    5.54    0.85
   1  -8   6    4.58    0.52
  -1  -8  -6    2.04    0.81
   1  -8   6    4.00    0.50
  -1  -8   6    4.22    0.61
   1   8   6    3.96    0.70
  -1  -8   6    4.20    0.64
   2  -8   6    1.74    0.39
  -2   8   6    2.21    0.66
  -2  -8  -6    0.79    0.73
   2  -8   6    0.93    0.37
  -2  -8   6    1.77    0.51
   2   8   6    1.70    0.59
  -2  -8   6    1.88    0.61
   3  -8   6    0.86    0.32
  -3  -8  -6    0.31    0.70
  -3   8   6    2.32    0.69
   3  -8   6    0.61    0.30
  -3  -8   6    0.71    0.50
  -3  -8   6    1.23    0.65
   3   8   6   -0.27    0.56
   4  -8   6    0.69    0.21
  -4   8   6    0.43    0.61
  -4  -8  -6    0.20    0.76
   4   8   6    0.39    0.57
  -4  -8   6    0.31    0.68
  -5   8   6    6.88    0.96
  -5  -8  -6    6.71    0.96
   5   8   6    7.26    0.80
  -5  -8   6    8.98    0.97
  -6   8   6    1.45    0.72
  -6  -8  -6    0.90    0.78
  -6  -8   6   -0.17    0.61
   6   8   6    0.78    0.57
   0   9   6   -0.56    0.60
   0  -9   6    0.35    0.51
   0  -9   6    0.15    0.45
   1  -9   6    2.42    0.54
  -1   9   6    2.04    0.68
   1  -9   6    3.21    0.53
  -1  -9   6    2.08    0.59
   1   9   6    4.23    0.82
  -1  -9   6    4.17    0.71
  -2   9   6    1.04    0.67
   2  -9   6    0.15    0.39
   2   9   6    1.19    0.65
  -2  -9   6    0.36    0.62
  -2  -9   6    0.51    0.52
   3  -9   6    6.43    0.63
  -3   9   6    7.93    0.99
   3  -9   6    6.16    0.62
   3   9   6    5.06    0.83
  -3  -9   6    6.03    0.92
  -3  -9   6    5.48    0.86
  -4   9   6    2.18    0.79
   4  -9   6    0.59    0.28
  -4  -9   6    0.31    0.78
   4   9   6   -0.81    0.60
  -4  -9   6    0.27    0.61
  -5  -9   6    8.35    0.97
   0 -10   6    2.75    0.68
   0 -10   6    2.14    0.58
   0  10   6    2.31    0.78
   0   0  -7    0.00    0.44
   0   0   7    0.43    0.39
  -1   0  -7    0.32    0.39
   1   0   7   -0.13    0.36
   1   0  -7   -0.53    0.42
  -1   0   7    1.18    0.45
   2   0   7    9.64    0.71
  -2   0  -7   10.28    0.76
  -2   0   7    9.29    0.92
   2   0  -7   11.18    0.98
   3   0  -7   -1.32    0.53
   3   0   7   -0.31    0.30
  -3   0  -7   -0.04    0.33
  -3   0   7    0.01    0.47
  -4   0   7   19.18    1.19
   4   0   7   17.95    0.76
  -4   0  -7   18.46    0.82
   4   0  -7   18.26    1.25
  -5   0  -7    0.14    0.27
  -5   0   7   -0.38    0.55
   5   0   7   -0.07    0.23
   5   0  -7    0.28    0.63
  -6   0  -7    3.03    0.36
  -6   0   7    2.09    0.68
  -7   0   7   -0.89    0.65
  -8   0   7    3.36    0.83
   0   1  -7   23.10    1.07
   0  -1   7   21.91    1.05
   0   1   7   24.06    1.14
   0  -1  -7   23.95    1.17
   1   1  -7    1.77    0.51
  -1   1   7    1.63    0.50
  -1  -1  -7    2.11    0.50
   1  -1   7    1.98    0.43
   1  -1  -7    2.57    0.58
  -1  -1   7    2.08    0.52
  -1   1  -7    2.46    0.43
   1   1   7    1.44    0.44
   2  -1   7   12.65    0.72
   2   1  -7   11.97    0.97
  -2   1   7   12.24    0.95
  -2  -1  -7   12.31    0.86
   2  -1  -7   10.48    1.04
  -2   1  -7   13.04    0.77
  -2  -1   7   14.29    0.98
   2   1   7   12.45    0.80
  -3  -1  -7   18.74    0.94
   3   1  -7   19.22    1.17
   3  -1   7   19.79    0.80
  -3   1   7   16.90    1.12
  -3   1  -7   18.91    0.80
   3   1   7   17.74    0.87
   3  -1  -7   17.31    1.25
  -3  -1   7   18.42    1.13
   4   1  -7    0.44    0.59
  -4  -1  -7    0.74    0.39
   4  -1   7    0.90    0.26
   4  -1  -7    0.74    0.64
   4   1   7    0.72    0.32
  -4   1  -7    0.88    0.28
  -4  -1   7    0.89    0.51
  -5  -1  -7    3.04    0.43
   5   1  -7    3.10    0.74
  -5   1   7    3.90    0.70
   5  -1  -7    2.78    0.74
  -5  -1   7    2.76    0.65
   5   1   7    3.20    0.40
  -5   1  -7    2.74    0.32
   6   1  -7    6.58    0.96
  -6  -1  -7    6.59    0.58
  -6   1   7    4.69    0.82
   6   1   7    6.35    0.52
  -6  -1   7    5.53    0.83
  -7   1   7    3.95    0.83
  -7  -1  -7    3.25    0.38
  -7  -1   7    3.84    0.84
  -8   1   7    3.28    0.83
  -8  -1   7    3.87    0.87
   0   2  -7    0.46    0.40
   0   2   7    0.92    0.44
   0  -2   7   -0.76    0.35
   0  -2  -7   -0.45    0.47
  -1  -2  -7    6.23    0.68
  -1   2   7    6.40    0.71
   1  -2   7    7.56    0.66
   1   2  -7    7.10    0.69
   1  -2  -7    5.93    0.73
   1   2   7    6.74    0.76
  -1   2  -7    6.31    0.67
  -1  -2   7    6.71    0.77
   2  -2   7   -0.21    0.31
   2   2  -7   -0.63    0.46
  -2   2   7   -0.12    0.46
  -2  -2  -7    0.34    0.44
  -2  -2   7    0.10    0.42
   2  -2  -7   -0.83    0.56
   2   2   7    1.17    0.42
  -2   2  -7    0.44    0.31
  -3   2   7    2.62    0.60
   3  -2   7    1.75    0.32
   3   2  -7    2.55    0.62
  -3  -2  -7    1.80    0.47
   3  -2  -7    2.07    0.67
  -3  -2   7    3.04    0.57
  -3   2  -7    2.45    0.34
   3   2   7    2.40    0.44
   4   2  -7    6.20    0.77
  -4  -2  -7    6.44    0.77
   4  -2   7    7.16    0.40
  -4   2   7    6.85    0.83
  -4  -2   7    6.17    0.80
   4  -2  -7    6.45    0.91
   4   2   7    7.90    0.67
   5   2  -7    9.82    1.17
  -5   2   7    9.54    1.02
  -5  -2   7    8.69    1.04
   5   2   7    8.59    0.69
   5  -2  -7    7.80    0.96
  -6  -2  -7    1.46    0.43
  -6   2   7    0.95    0.71
   6   2  -7    2.94    0.80
  -6  -2   7    2.33    0.69
   6   2   7    2.14    0.39
  -7   2   7    3.22    0.77
  -7  -2  -7    3.79    0.50
  -7  -2   7    3.15    0.76
   7   2   7    3.70    0.42
  -8   2   7    5.87    0.98
  -8  -2  -7    6.02    0.56
  -8  -2   7    4.63    0.89
   0  -3  -7    3.63    0.67
   0   3  -7    4.82    0.54
   0  -3   7    5.10    0.56
   0   3   7    4.99    0.67
  -1  -3  -7    2.00    0.59
  -1   3   7    2.71    0.53
   1   3  -7    1.64    0.49
   1  -3   7    2.58    0.42
   1   3   7    2.10    0.51
   1  -3  -7    1.65    0.63
  -1  -3   7    1.70    0.50
  -1   3  -7    2.18    0.47
  -2   3   7    4.98    0.75
  -2  -3  -7    4.69    0.63
   2   3  -7    5.65    0.66
   2  -3   7    3.74    0.42
   2  -3  -7    4.47    0.80
  -2  -3   7    4.08    0.64
   2   3   7    4.30    0.60
  -3   3   7    8.17    0.96
   3  -3   7    8.64    0.51
  -3  -3  -7    9.76    0.92
   3   3  -7    8.56    0.84
   3   3   7    7.71    0.77
  -3  -3   7    8.43    0.91
   3  -3  -7    9.24    0.98
  -4   3   7    0.56    0.62
   4   3  -7    0.72    0.60
  -4  -3  -7    0.36    0.49
   4   3   7    0.82    0.44
  -4  -3   7    1.28    0.54
   4  -3  -7    0.39    0.67
  -5   3   7    4.99    0.80
  -5  -3  -7    3.85    0.59
   5   3  -7    2.43    0.70
   5   3   7    5.06    0.56
  -5  -3   7    3.69    0.69
  -6   3   7    5.09    0.88
  -6  -3  -7    7.29    0.85
  -6  -3   7    5.12    0.85
   6   3   7    5.61    0.56
  -7   3   7    6.28    0.98
  -7  -3  -7    5.82    0.63
   7   3   7    6.53    0.68
  -7  -3   7    5.61    0.91
  -8  -3  -7    8.51    0.99
  -8   3   7    8.87    1.14
  -8  -3   7    8.55    1.04
   0   4   7   -0.47    0.45
   0  -4  -7    0.08    0.58
   0  -4   7    0.00    0.38
  -1  -4  -7    1.73    0.63
  -1   4   7    2.22    0.60
   1  -4   7    2.31    0.43
  -1  -4   7    1.46    0.50
   1  -4  -7    1.89    0.68
   1   4   7    2.80    0.55
   2  -4   7    4.20    0.44
  -2   4   7    4.24    0.69
  -2  -4  -7    3.99    0.70
   2   4  -7    3.24    0.60
   2   4   7    3.91    0.58
  -2  -4   7    4.63    0.64
   2  -4  -7    1.96    0.73
  -3   4   7    0.20    0.55
   3  -4   7    0.10    0.26
  -3  -4  -7    0.56    0.55
   3   4  -7   -0.40    0.52
   3  -4   7   -0.07    0.23
   3   4   7   -0.11    0.42
   3  -4  -7    0.47    0.71
  -3  -4   7    0.93    0.51
   4   4  -7    0.29    0.61
  -4  -4  -7   -0.06    0.55
  -4   4   7    0.61    0.65
   4   4   7    0.48    0.43
  -4  -4   7    0.02    0.51
   5   4  -7    0.79    0.68
  -5   4   7    0.55    0.65
  -5  -4  -7    0.98    0.57
   5   4   7    0.86    0.48
  -5  -4   7    1.19    0.63
  -6   4   7    4.81    0.84
  -6  -4  -7    5.07    0.73
  -6  -4   7    3.39    0.77
   6   4   7    4.55    0.60
  -7  -4  -7    5.06    0.72
  -7   4   7    4.69    0.96
  -7  -4   7    5.70    0.92
   7   4   7    6.64    0.66
   0  -5   7    9.86    0.81
   0  -5  -7    8.68    0.97
   0   5   7    8.81    1.11
  -1   5   7    6.20    0.81
  -1  -5  -7    5.21    0.82
   1  -5   7    6.00    0.67
   1  -5  -7    5.89    0.91
   1   5   7    5.55    0.71
  -1  -5   7    7.28    0.82
  -2  -5  -7    2.10    0.69
   2  -5   7    0.77    0.35
  -2   5   7    0.51    0.58
   2  -5   7    2.13    0.38
   2  -5  -7    1.49    0.72
  -2  -5   7    0.77    0.51
   2   5   7    1.52    0.52
   3  -5   7    0.05    0.25
  -3  -5  -7    0.52    0.65
  -3   5   7   -0.35    0.63
   3  -5   7    0.16    0.23
   3   5   7    0.86    0.47
  -3  -5   7    0.85    0.57
  -4  -5  -7    3.00    0.75
  -4   5   7    2.44    0.76
  -4  -5   7    4.56    0.84
   4   5   7    3.99    0.62
  -5   5   7    3.41    0.81
  -5  -5  -7    3.66    0.76
   5   5   7    4.04    0.64
  -5  -5   7    2.39    0.73
  -6  -5  -7   -0.52    0.65
  -6   5   7    0.06    0.73
  -6  -5   7    1.45    0.74
   6   5   7    1.52    0.54
   0   6   7    0.21    0.57
   0  -6  -7    0.08    0.76
   0  -6   7   -0.36    0.42
   1  -6   7    0.44    0.40
  -1   6   7    0.48    0.59
  -1  -6  -7    0.71    0.73
  -1  -6   7    0.94    0.53
   1   6   7    0.53    0.56
   2  -6   7    1.75    0.38
  -2   6   7    1.72    0.67
  -2  -6  -7    0.46    0.77
   2  -6   7    1.21    0.36
   2   6   7   -0.03    0.51
  -2  -6   7    1.83    0.60
  -3  -6  -7    0.71    0.76
   3  -6   7    0.14    0.25
  -3   6   7   -0.62    0.63
   3  -6   7    0.01    0.23
   3   6   7    0.72    0.85
  -3  -6   7   -0.30    0.54
  -4  -6  -7    4.77    0.88
  -4   6   7    3.97    0.87
   4   6   7    3.36    0.79
  -4  -6   7    4.65    0.76
  -5   6   7    1.02    0.70
  -5  -6  -7    0.80    0.79
   5   6   7    2.40    0.61
  -5  -6   7    2.38    0.76
   0   7   7    1.72    0.68
   0  -7   7    0.74    0.57
   0  -7   7    0.34    0.48
   1  -7   7    1.16    0.43
   1  -7   7    1.38    0.48
  -1   7   7    0.64    0.66
  -1  -7   7    0.37    0.55
   1   7   7    0.77    0.63
  -1  -7   7    1.40    0.61
  -2   7   7    1.16    0.72
   2  -7   7    1.05    0.39
  -2  -7   7    0.63    0.59
   2   7   7    2.39    0.65
   3  -7   7    0.43    0.33
  -3   7   7    0.36    0.70
  -3  -7   7    0.83    0.61
   3   7   7    0.33    0.62
   0   0  -8    4.20    0.70
   0   0   8    2.37    0.61
  -1   0  -8    0.86    0.56
  -1   0   8    0.16    0.53
   1   0  -8   -0.76    0.62
   2   0   8    2.81    0.53
   2   0  -8    3.06    0.80
  -2   0  -8    3.06    0.59
   3   0   8    0.27    0.38
  -3   0   8    0.21    0.66
  -3   0  -8    0.21    0.47
   3   0  -8    1.26    0.75
   0   1  -8    0.00    0.56
   0  -1  -8   -0.52    0.63
   0  -1   8   -0.25    0.48
   0   1   8    0.02    0.53
   1  -1   8    1.02    0.52
  -1  -1  -8    1.32    0.66
  -1   1   8    0.64    0.60
   1   1  -8    1.36    0.64
  -1   1  -8    1.56    0.55
   1  -1  -8    2.58    0.79
  -1  -1   8    1.26    0.59
   1   1   8    0.41    0.51
   2   1  -8    2.43    0.74
  -2  -1  -8    3.30    0.65
  -2   1   8    1.32    0.66
   2  -1   8    2.58    0.49
   2  -1  -8    2.28    0.77
  -2   1  -8    2.13    0.56
   2   1   8    1.56    0.51
  -2  -1   8    2.13    0.68
  -3   1   8    3.68    0.76
   3   1  -8    3.93    0.83
  -3  -1  -8    3.58    0.62
   3  -1   8    3.10    0.46
   3   1   8    2.42    0.49
  -3  -1   8    2.42    0.74
   3  -1  -8    2.63    0.86
  -3   1  -8    3.25    0.51
   0   2  -8    1.27    0.55
   0  -2  -8    3.29    0.78
   0  -2   8    1.91    0.55
   0   2   8    1.13    0.61
  -1   2   8    2.16    0.67
   1   2  -8    2.66    0.70
   1  -2   8    1.84    0.52
  -1  -2  -8    2.26    0.70
  -1  -2   8    3.00    0.65
  -1   2  -8    2.96    0.58
   1   2   8    3.31    0.62
   1  -2  -8    1.66    0.80
  -2   2   8    1.12    0.70
  -2  -2  -8    2.77    0.70
   2  -2   8    1.52    0.46
   2   2  -8    2.49    0.73
   2  -2  -8   -0.52    0.77
  -2   2  -8    2.15    0.58
  -2  -2   8    1.62    0.66
   2   2   8    1.62    0.53
  -3   2   8    3.83    0.84
   3  -2   8    4.80    0.46
   3   2  -8    5.12    0.88
  -3  -2  -8    5.08    0.73
   3   2   8    4.18    0.63
  -3  -2   8    5.23    0.80
   0   3  -8   -1.25    0.51
   0   3   8   -0.08    0.57
   0  -3  -8    0.56    0.78
   0  -3   8    0.00    0.54
   1   3  -8    2.84    0.68
  -1  -3  -8    3.06    0.80
  -1   3   8    1.88    0.68
   1  -3   8    2.57    0.52
   1  -3  -8    3.62    0.82
   1   3   8    2.56    0.67
  -1  -3   8    0.57    0.60
   0   0   0    0.00    0.00
;
_shelx_hkl_checksum     31436
_shelx_res_file
;
    Wu2_0m.res created by SHELXL-2014/7
TITL Wu2_0m in Pna2(1)
CELL 0.71073 13.8369 12.2202 6.8468 90.000 90.000 90.000
ZERR 4.00 0.0009 0.0008 0.0004 0.000 0.000 0.000
LATT -1
SYMM -x, -y, z+1/2
SYMM -x+1/2, y+1/2, z+1/2
SYMM x+1/2, -y+1/2, z
SFAC C H O
UNIT 64 56 4
LIST 4 ! automatically inserted. Change 6 to 4 for CHECKCIF!!
TEMP -173.150
SIZE 0.042 0.050 0.155
ACTA
L.S. 12
FMAP 2
PLAN 10
HTAB
BOND $H
CONF
REM #####
WGHT    0.043500    0.006600
FVAR       0.23288
C1    1    0.037466    0.756585    0.373790    11.00000    0.01354    0.01310 =
         0.02110   -0.00207    0.00090   -0.00131
O1    3    0.097288    0.832532    0.463965    11.00000    0.02022    0.01471 =
         0.01443    0.00192   -0.00213   -0.00185
C2    1    0.002073    0.659927    0.484399    11.00000    0.02325    0.01801 =
         0.02099    0.00421    0.00194   -0.00185
AFIX  23
H2A   2   -0.049211    0.682216    0.577043    11.00000   -1.20000
H2B   2    0.055675    0.626724    0.559638    11.00000   -1.20000
AFIX   0
C3    1   -0.038023    0.577281    0.336939    11.00000    0.02632    0.01708 =
         0.02767    0.00354    0.00183   -0.00485
AFIX  23
H3A   2   -0.076669    0.521524    0.406968    11.00000   -1.20000
H3B   2    0.016372    0.539456    0.271628    11.00000   -1.20000
AFIX   0
C4    1   -0.101445    0.632891    0.182341    11.00000    0.01972    0.02126 =
         0.02856   -0.00068   -0.00059   -0.00565
AFIX  23
H4A   2   -0.129963    0.576324    0.096361    11.00000   -1.20000
H4B   2   -0.155080    0.671913    0.247975    11.00000   -1.20000
AFIX   0
C5    1   -0.044124    0.714046    0.058133    11.00000    0.01637    0.01689 =
         0.02030   -0.00228   -0.00234   -0.00104
AFIX  23
H5A   2   -0.003581    0.673816   -0.036938    11.00000   -1.20000
H5B   2   -0.089150    0.761555   -0.015605    11.00000   -1.20000
AFIX   0
C6    1    0.018569    0.782600    0.187007    11.00000    0.01261    0.01284 =
         0.01590   -0.00067    0.00240    0.00371
C7    1    0.069005    0.884129    0.149791    11.00000    0.01193    0.01324 =
         0.01583   -0.00275    0.00218    0.00413
C8    1    0.078057    0.954893   -0.011994    11.00000    0.01848    0.01720 =
         0.01397   -0.00116   -0.00096    0.00361
AFIX  43
H8    2    0.047478    0.938104   -0.132554    11.00000   -1.20000
AFIX   0
C9    1    0.131904    1.048406    0.008363    11.00000    0.01999    0.01742 =
         0.01861    0.00297    0.00401    0.00361
AFIX  43
H9    2    0.137054    1.097254   -0.099072    11.00000   -1.20000
AFIX   0
C10   1    0.180505    1.074485    0.186597    11.00000    0.01270    0.01531 =
         0.02335   -0.00188    0.00461    0.00244
C11   1    0.237452    1.169990    0.205395    11.00000    0.01679    0.01735 =
         0.03027    0.00145    0.00556    0.00047
AFIX  43
H11   2    0.244097    1.217857    0.096894    11.00000   -1.20000
AFIX   0
C12   1    0.283090    1.194670    0.376771    11.00000    0.01401    0.01989 =
         0.03912   -0.00691    0.00366   -0.00411
AFIX  43
H12   2    0.320941    1.259312    0.386222    11.00000   -1.20000
AFIX   0
C13   1    0.274437    1.125396    0.538302    11.00000    0.01674    0.02567 =
         0.02785   -0.01058   -0.00233   -0.00062
AFIX  43
H13   2    0.305982    1.143795    0.657084    11.00000   -1.20000
AFIX   0
C14   1    0.220665    1.030753    0.527090    11.00000    0.01493    0.02086 =
         0.02161   -0.00205    0.00015    0.00122
AFIX  43
H14   2    0.215650    0.983724    0.637105    11.00000   -1.20000
AFIX   0
C15   1    0.172950    1.004033    0.350664    11.00000    0.01151    0.01590 =
         0.01804   -0.00263    0.00205    0.00198
C16   1    0.115410    0.910008    0.322547    11.00000    0.01555    0.01171 =
         0.01519    0.00027    0.00393    0.00347
HKLF 4 1 1 0 0 0 1 0 0 0 1
REM  Wu2_0m in Pna2(1)
REM R1 =  0.0375 for    1808 Fo > 4sig(Fo)  and  0.0467 for all    2024 data
REM    154 parameters refined using      1 restraints
END
WGHT      0.0435      0.0066
REM No hydrogen bonds found for HTAB generation
REM Highest difference peak  0.158,  deepest hole -0.238,  1-sigma level  0.048
Q1    1   0.0570  0.6449 -0.1278  11.00000  0.05    0.16
Q2    1   0.0800  1.1632  0.1801  11.00000  0.05    0.13
Q3    1  -0.1820  0.6284  0.5740  11.00000  0.05    0.13
Q4    1   0.1222  0.4819  0.1873  11.00000  0.05    0.13
Q5    1   0.3253  1.1812 -0.0428  11.00000  0.05    0.13
Q6    1   0.0358  1.1481  0.0926  11.00000  0.05    0.12
Q7    1   0.1458  0.4660  0.2937  11.00000  0.05    0.12
Q8    1   0.0729  0.5307  0.2115  11.00000  0.05    0.12
Q9    1   0.1768  0.9308  0.3268  11.00000  0.05    0.12
Q10   1   0.3278  1.3065  0.5952  11.00000  0.05    0.12
;
_shelx_res_checksum     98917
_iucr_refine_instructions_details
;
    Wu2_0m.res created by SHELXL-2014/7
TITL Wu2_0m in Pna2(1)
CELL 0.71073 13.8369 12.2202 6.8468 90.000 90.000 90.000
ZERR 4.00 0.0009 0.0008 0.0004 0.000 0.000 0.000
LATT -1
SYMM -x, -y, z+1/2
SYMM -x+1/2, y+1/2, z+1/2
SYMM x+1/2, -y+1/2, z
SFAC C H O
UNIT 64 56 4
LIST 4 ! automatically inserted. Change 6 to 4 for CHECKCIF!!
TEMP -173.150
SIZE 0.042 0.050 0.155
ACTA
L.S. 12
FMAP 2
PLAN 10
HTAB
BOND $H
CONF
REM #####
WGHT    0.043500    0.006600
FVAR       0.23288
C1    1    0.037466    0.756585    0.373790    11.00000    0.01354    0.01310 =
         0.02110   -0.00207    0.00090   -0.00131
O1    3    0.097288    0.832532    0.463965    11.00000    0.02022    0.01471 =
         0.01443    0.00192   -0.00213   -0.00185
C2    1    0.002073    0.659927    0.484399    11.00000    0.02325    0.01801 =
         0.02099    0.00421    0.00194   -0.00185
AFIX  23
H2A   2   -0.049211    0.682216    0.577043    11.00000   -1.20000
H2B   2    0.055675    0.626724    0.559638    11.00000   -1.20000
AFIX   0
C3    1   -0.038023    0.577281    0.336939    11.00000    0.02632    0.01708 =
         0.02767    0.00354    0.00183   -0.00485
AFIX  23
H3A   2   -0.076669    0.521524    0.406968    11.00000   -1.20000
H3B   2    0.016372    0.539456    0.271628    11.00000   -1.20000
AFIX   0
C4    1   -0.101445    0.632891    0.182341    11.00000    0.01972    0.02126 =
         0.02856   -0.00068   -0.00059   -0.00565
AFIX  23
H4A   2   -0.129963    0.576324    0.096361    11.00000   -1.20000
H4B   2   -0.155080    0.671913    0.247975    11.00000   -1.20000
AFIX   0
C5    1   -0.044124    0.714046    0.058133    11.00000    0.01637    0.01689 =
         0.02030   -0.00228   -0.00234   -0.00104
AFIX  23
H5A   2   -0.003581    0.673816   -0.036938    11.00000   -1.20000
H5B   2   -0.089150    0.761555   -0.015605    11.00000   -1.20000
AFIX   0
C6    1    0.018569    0.782600    0.187007    11.00000    0.01261    0.01284 =
         0.01590   -0.00067    0.00240    0.00371
C7    1    0.069005    0.884129    0.149791    11.00000    0.01193    0.01324 =
         0.01583   -0.00275    0.00218    0.00413
C8    1    0.078057    0.954893   -0.011994    11.00000    0.01848    0.01720 =
         0.01397   -0.00116   -0.00096    0.00361
AFIX  43
H8    2    0.047478    0.938104   -0.132554    11.00000   -1.20000
AFIX   0
C9    1    0.131904    1.048406    0.008363    11.00000    0.01999    0.01742 =
         0.01861    0.00297    0.00401    0.00361
AFIX  43
H9    2    0.137054    1.097254   -0.099072    11.00000   -1.20000
AFIX   0
C10   1    0.180505    1.074485    0.186597    11.00000    0.01270    0.01531 =
         0.02335   -0.00188    0.00461    0.00244
C11   1    0.237452    1.169990    0.205395    11.00000    0.01679    0.01735 =
         0.03027    0.00145    0.00556    0.00047
AFIX  43
H11   2    0.244097    1.217857    0.096894    11.00000   -1.20000
AFIX   0
C12   1    0.283090    1.194670    0.376771    11.00000    0.01401    0.01989 =
         0.03912   -0.00691    0.00366   -0.00411
AFIX  43
H12   2    0.320941    1.259312    0.386222    11.00000   -1.20000
AFIX   0
C13   1    0.274437    1.125396    0.538302    11.00000    0.01674    0.02567 =
         0.02785   -0.01058   -0.00233   -0.00062
AFIX  43
H13   2    0.305982    1.143795    0.657084    11.00000   -1.20000
AFIX   0
C14   1    0.220665    1.030753    0.527090    11.00000    0.01493    0.02086 =
         0.02161   -0.00205    0.00015    0.00122
AFIX  43
H14   2    0.215650    0.983724    0.637105    11.00000   -1.20000
AFIX   0
C15   1    0.172950    1.004033    0.350664    11.00000    0.01151    0.01590 =
         0.01804   -0.00263    0.00205    0.00198
C16   1    0.115410    0.910008    0.322547    11.00000    0.01555    0.01171 =
         0.01519    0.00027    0.00393    0.00347
HKLF 4 1 1 0 0 0 1 0 0 0 1
REM  Wu2_0m in Pna2(1)
REM R1 =  0.0375 for    1808 Fo > 4sig(Fo)  and  0.0467 for all    2024 data
REM    154 parameters refined using      1 restraints
END
WGHT      0.0435      0.0066
REM No hydrogen bonds found for HTAB generation
REM Highest difference peak  0.158,  deepest hole -0.238,  1-sigma level  0.048
Q1    1   0.0570  0.6449 -0.1278  11.00000  0.05    0.16
Q2    1   0.0800  1.1632  0.1801  11.00000  0.05    0.13
Q3    1  -0.1820  0.6284  0.5740  11.00000  0.05    0.13
Q4    1   0.1222  0.4819  0.1873  11.00000  0.05    0.13
Q5    1   0.3253  1.1812 -0.0428  11.00000  0.05    0.13
Q6    1   0.0358  1.1481  0.0926  11.00000  0.05    0.12
Q7    1   0.1458  0.4660  0.2937  11.00000  0.05    0.12
Q8    1   0.0729  0.5307  0.2115  11.00000  0.05    0.12
Q9    1   0.1768  0.9308  0.3268  11.00000  0.05    0.12
Q10   1   0.3278  1.3065  0.5952  11.00000  0.05    0.12
;
