# Supplementary material for: Crystal structure of 7,8,9,10-tetra­hydro­benzo[b]naphtho­[2,1-d]furan
Source: Acta Crystallogr E Crystallogr Commun. 2016 Jan 1;72(Pt 1):106–8. doi: 10.1107/S2056989015024512 (PMC4704761; doi:10.1107/S2056989015024512)
Supplement: Supplementary file 2 [file e-72-00106-Isup2.hkl]

data_I                                                                          
_shelx_title ' Wu2_0m in Pna2(1)'                                               
_shelx_refln_list_code          4                                               
_shelx_F_calc_maximum      142.70                                               
_exptl_crystal_F_000       472.00                                               
_reflns_d_resolution_high  0.8324                                               
                                                                                
loop_                                                                           
 _space_group_symop_operation_xyz                                               
 'x, y, z'                                                                      
 '-x, -y, z+1/2'                                                                
 '-x+1/2, y+1/2, z+1/2'                                                         
 'x+1/2, -y+1/2, z'                                                             
                                                                                
_cell_length_a    13.8369                                                       
_cell_length_b    12.2202                                                       
_cell_length_c     6.8468                                                       
_cell_angle_alpha  90.000                                                       
_cell_angle_beta   90.000                                                       
_cell_angle_gamma  90.000                                                       
                                                                                
_shelx_F_squared_multiplier     1.000                                           
                                                                                
loop_                                                                           
 _refln_index_h                                                                 
 _refln_index_k                                                                 
 _refln_index_l                                                                 
 _refln_F_squared_calc                                                          
 _refln_F_squared_meas                                                          
 _refln_F_squared_sigma                                                         
 _refln_observed_status                                                         
   0   0  -8         67.16         77.44        12.91 o                         
   2   0  -8         50.23         56.42         8.76 o                         
   1   1  -8         16.27         30.91         5.94 o                         
   2   1  -8         31.10         48.16         6.12 o                         
   3   1  -8         45.57         62.74         6.06 o                         
   0   2  -8         38.82         41.96        18.62 o                         
   1   2  -8         39.67         46.64         6.28 o                         
   2   2  -8         23.94         34.89        11.03 o                         
   3   2  -8         70.55         93.97        10.36 o                         
   1   3  -8         32.08         58.30         8.08 o                         
   2   0  -7        189.61        196.11        11.07 o                         
   4   0  -7        328.85        339.28        12.64 o                         
   6   0  -7         56.84         55.87         6.64 o                         
   0   1  -7        436.42        433.22        14.56 o                         
   1   1  -7         37.59         41.89         4.58 o                         
   2   1  -7        230.18        225.17         8.22 o                         
   3   1  -7        354.15        344.55         9.15 o                         
   4   1  -7         13.33         13.67         3.71 o                         
   5   1  -7         50.68         52.97         4.25 o                         
   6   1  -7        133.68        121.46         9.15 o                         
   7   1  -7         66.86         59.93         7.01 o                         
   1   2  -7        117.29        118.58         6.37 o                         
   2   2  -7          4.95         -1.29         5.96 o                         
   3   2  -7         35.87         42.27         4.35 o                         
   4   2  -7        136.36        117.21         8.62 o                         
   5   2  -7        154.28        160.91        18.62 o                         
   6   2  -7         33.56         36.96        13.64 o                         
   7   2  -7         62.70         69.88         9.22 o                         
   8   2  -7         94.82        111.00        10.33 o                         
   0   3  -7         88.20         81.67        10.97 o                         
   1   3  -7         30.90         35.29         4.91 o                         
   2   3  -7         72.01         92.81         7.30 o                         
   3   3  -7        170.16        169.13         9.66 o                         
   4   3  -7         15.02          8.92         6.09 o                         
   5   3  -7         77.22         62.88        13.09 o                         
   6   3  -7        105.31        134.42        15.67 o                         
   7   3  -7        101.59        107.31        11.62 o                         
   8   3  -7        149.83        156.91        18.25 o                         
   1   4  -7         40.13         33.32         8.52 o                         
   2   4  -7         72.59         60.48         9.00 o                         
   3   4  -7          0.36          3.26         6.15 o                         
   4   4  -7          2.56          1.95         7.53 o                         
   5   4  -7         14.00         16.47         8.05 o                         
   6   4  -7         64.36         93.49        13.46 o                         
   7   4  -7        104.62         93.30        13.28 o                         
   0   5  -7        189.41        160.05        17.89 o                         
   1   5  -7        106.90        102.07        11.23 o                         
   2   5  -7         11.53         33.26         9.19 o                         
   3   5  -7          2.48          9.59        11.99 o                         
   4   5  -7         66.64         55.32        13.83 o                         
   5   5  -7         56.35         67.49        14.01 o                         
   6   5  -7         17.65         -9.59        11.99 o                         
   1   6  -7          3.77         13.09        13.46 o                         
   2   6  -7         20.28          8.48        14.20 o                         
   3   6  -7          3.27         13.09        14.01 o                         
   4   6  -7         60.40         87.95        16.23 o                         
   5   6  -7         35.20         14.75        14.57 o                         
   0   0  -6       2736.49       2802.53        68.22 o                         
   2   0  -6        381.17        386.05        12.18 o                         
   4   0  -6        574.05        590.71        14.82 o                         
   6   0  -6         59.93         58.51         8.11 o                         
   8   0  -6         12.76          9.22        14.38 o                         
   1   1  -6        197.94        197.17         9.16 o                         
   2   1  -6        131.42        130.80         5.72 o                         
   3   1  -6        301.19        319.37         7.63 o                         
   4   1  -6        139.58        136.17         5.40 o                         
   5   1  -6        305.40        295.34         6.68 o                         
   6   1  -6        113.36        109.40         6.64 o                         
   7   1  -6         97.01        100.77         6.29 o                         
   8   1  -6         69.47         66.99         5.01 o                         
   0   2  -6        354.40        345.68        11.84 o                         
   1   2  -6        440.15        437.41         9.28 o                         
   2   2  -6        162.62        146.35         5.96 o                         
   3   2  -6        331.96        312.81         7.91 o                         
   4   2  -6        216.04        238.25        11.29 o                         
   5   2  -6        114.55        128.85         7.65 o                         
   6   2  -6         18.48         14.02         4.48 o                         
   7   2  -6        172.83        152.58         8.58 o                         
   8   2  -6         66.16         62.07         6.81 o                         
   9   2  -6         57.31         67.17         5.04 o                         
  10   2  -6         95.38        101.99         6.85 o                         
  11   2  -6          9.15         20.28         5.53 o                         
   1   3  -6        114.79        121.05         5.70 o                         
   2   3  -6        179.26        161.01        11.05 o                         
   3   3  -6        269.08        256.34         9.78 o                         
   4   3  -6         33.94         28.35         4.93 o                         
   5   3  -6         33.25         31.83         5.28 o                         
   6   3  -6         91.67         86.29         9.21 o                         
   7   3  -6        170.13        163.40        10.92 o                         
   8   3  -6        140.11        121.70        11.25 o                         
   9   3  -6         29.09         27.29         8.11 o                         
  10   3  -6         61.52         58.14         6.06 o                         
   0   4  -6        299.28        300.92        18.99 o                         
   1   4  -6          6.07         -0.54         4.09 o                         
   2   4  -6        260.36        262.01         9.80 o                         
   3   4  -6        112.35        104.09         6.99 o                         
   4   4  -6          8.08         11.93         5.01 o                         
   5   4  -6        119.64        120.26         8.45 o                         
   6   4  -6        100.61        100.59         7.68 o                         
   7   4  -6        143.30        179.87        12.09 o                         
   8   4  -6         19.37         31.16         9.59 o                         
   9   4  -6          6.20         19.55         9.40 o                         
  10   4  -6          8.34         -2.95         9.96 o                         
   1   5  -6         44.08         45.80         7.92 o                         
   2   5  -6         16.96         14.10         7.01 o                         
   3   5  -6         16.82         16.72         7.29 o                         
   4   5  -6        212.18        193.43        12.50 o                         
   5   5  -6         74.16         76.62         9.12 o                         
   6   5  -6         13.74         -3.13         9.04 o                         
   7   5  -6          1.56          4.61         9.59 o                         
   8   5  -6         28.71         40.93        11.43 o                         
   9   5  -6         19.87          1.29        11.06 o                         
   0   6  -6         57.82         50.71        13.28 o                         
   1   6  -6         90.55         81.26         9.45 o                         
   2   6  -6        270.34        223.89        14.62 o                         
   3   6  -6         54.27         50.39         9.77 o                         
   4   6  -6         23.08         32.49        17.79 o                         
   5   6  -6         78.30         83.34        14.20 o                         
   6   6  -6         36.21         43.15        11.43 o                         
   7   6  -6         78.94        112.11        15.12 o                         
   8   6  -6          3.87         18.81        12.35 o                         
   9   6  -6         50.32         46.28        14.01 o                         
   1   7  -6        105.57         98.30        10.74 o                         
   2   7  -6         71.71         87.08        15.49 o                         
   3   7  -6          1.55          0.37        11.99 o                         
   4   7  -6         23.86         42.23        13.28 o                         
   5   7  -6         16.00         23.97        12.35 o                         
   6   7  -6         32.91         33.37        13.83 o                         
   7   7  -6         28.00         44.81        14.57 o                         
   8   7  -6         16.08        -14.01        14.01 o                         
   1   8  -6         83.72         37.62        14.94 o                         
   2   8  -6         30.37         14.57        13.46 o                         
   3   8  -6         11.22          5.72        12.91 o                         
   4   8  -6          9.15          3.69        14.01 o                         
   5   8  -6        119.25        123.72        17.70 o                         
   6   8  -6          9.57         16.59        14.38 o                         
   2   0  -5         74.17         70.29         5.33 o                         
   4   0  -5          9.36         17.47         4.52 o                         
   6   0  -5        336.24        315.10         8.62 o                         
   8   0  -5        670.36        665.83        27.47 o                         
   0   1  -5         80.40         74.82         5.72 o                         
   1   1  -5        467.92        485.52         9.84 o                         
   2   1  -5        261.53        251.69         8.14 o                         
   3   1  -5         27.80         26.95         2.64 o                         
   4   1  -5          4.93          3.09         2.29 o                         
   5   1  -5         52.21         48.37         2.61 o                         
   6   1  -5          6.53          4.34         7.06 o                         
   7   1  -5         51.21         50.41         4.26 o                         
   8   1  -5         18.05         16.33         2.66 o                         
   9   1  -5         23.61         26.03         2.86 o                         
  10   1  -5         36.21         39.61         3.44 o                         
  11   1  -5         25.72         25.23         3.38 o                         
  12   1  -5          3.00          4.76         3.31 o                         
  13   1  -5         17.93         15.12         5.16 o                         
   1   2  -5          9.97          9.01         2.34 o                         
   2   2  -5        188.76        189.94         6.20 o                         
   3   2  -5        414.01        405.23         7.61 o                         
   4   2  -5        285.31        293.58        11.25 o                         
   5   2  -5        240.29        220.53         7.94 o                         
   6   2  -5        161.11        159.37        10.64 o                         
   7   2  -5         11.92         12.51         3.85 o                         
   8   2  -5        385.42        375.51        10.84 o                         
   9   2  -5         27.48         27.03         3.67 o                         
  10   2  -5        245.81        227.89         8.94 o                         
  11   2  -5         82.06         85.23         6.27 o                         
  12   2  -5          1.63         -1.10        10.60 o                         
   0   3  -5        289.99        276.29         9.35 o                         
   1   3  -5         73.82         66.14         3.85 o                         
   2   3  -5        247.04        218.00        10.56 o                         
   3   3  -5        258.22        251.86         8.27 o                         
   4   3  -5        134.63        143.55         7.76 o                         
   5   3  -5         97.74        104.50         6.50 o                         
   6   3  -5        324.97        307.28         9.74 o                         
   7   3  -5          9.63          2.27         5.50 o                         
   8   3  -5         55.57         44.56         5.10 o                         
   9   3  -5         61.81         51.42         5.85 o                         
  10   3  -5         15.36         24.17         5.99 o                         
  11   3  -5         29.24         32.27         5.46 o                         
  12   3  -5         58.85         62.51         8.67 o                         
   1   4  -5         58.72         62.49         4.71 o                         
   2   4  -5        260.75        263.17         8.54 o                         
   3   4  -5         78.98         97.73         6.23 o                         
   4   4  -5        268.05        263.48        10.56 o                         
   5   4  -5        729.31        723.16        15.27 o                         
   6   4  -5        177.55        170.97        10.20 o                         
   7   4  -5        265.04        250.94        11.74 o                         
   8   4  -5         22.11         28.13         5.41 o                         
   9   4  -5         36.34         31.77         6.41 o                         
  10   4  -5         71.10         69.51         9.96 o                         
  11   4  -5         99.91        120.13         8.73 o                         
  12   4  -5        137.82        132.73         9.32 o                         
   0   5  -5        213.39        210.94        15.49 o                         
   1   5  -5         46.71         46.14         6.22 o                         
   2   5  -5        173.28        156.91        12.35 o                         
   3   5  -5        329.53        306.28        12.81 o                         
   4   5  -5        345.69        348.83        18.62 o                         
   5   5  -5        157.14        154.28        10.44 o                         
   6   5  -5         41.48         42.45         6.77 o                         
   7   5  -5         44.40         43.11         8.57 o                         
   8   5  -5         58.56         43.66         9.59 o                         
   9   5  -5         86.91         97.17        11.43 o                         
  10   5  -5         18.51         13.83         9.96 o                         
  11   5  -5         34.67         54.71         7.35 o                         
   1   6  -5        174.61        183.36        11.38 o                         
   2   6  -5        159.51        136.73        10.76 o                         
   3   6  -5         64.91         53.60         7.46 o                         
   4   6  -5        155.52        158.64        11.51 o                         
   5   6  -5         14.57          1.18         5.93 o                         
   6   6  -5        106.22        106.87         9.79 o                         
   7   6  -5        212.72        205.62        21.39 o                         
   8   6  -5        120.73        130.73        14.20 o                         
   9   6  -5         54.29         69.70        12.35 o                         
  10   6  -5         15.37         -5.53        10.33 o                         
  11   6  -5          0.40         18.81        12.54 o                         
   0   7  -5        589.98        554.46        25.81 o                         
   1   7  -5         31.37         18.78        11.34 o                         
   2   7  -5         87.59         84.08        22.50 o                         
   3   7  -5         22.61         14.63         7.74 o                         
   4   7  -5         44.63         43.44         8.27 o                         
   5   7  -5          1.10          3.09         6.91 o                         
   6   7  -5         47.02         34.67        10.14 o                         
   7   7  -5         77.74         66.38        12.54 o                         
   8   7  -5        101.51         93.85        13.64 o                         
   9   7  -5          5.60         20.28        12.17 o                         
  10   7  -5         26.57         54.39        14.57 o                         
   1   8  -5        138.57        139.88        32.36 o                         
   2   8  -5        154.82        169.62        12.58 o                         
   3   8  -5         20.68         20.91         8.22 o                         
   4   8  -5         34.85         30.41         8.97 o                         
   5   8  -5         23.14         24.34        11.99 o                         
   6   8  -5         62.49         99.02        14.57 o                         
   7   8  -5         67.79         68.96        14.75 o                         
   8   8  -5         37.78         39.83        13.46 o                         
   9   8  -5         40.86         41.12        14.75 o                         
   0   9  -5        467.46        416.17        27.66 o                         
   1   9  -5        234.38        219.61        22.50 o                         
   2   9  -5         37.11         42.23        13.28 o                         
   3   9  -5         34.08         37.06        13.28 o                         
   4   9  -5         14.08         16.41        12.91 o                         
   5   9  -5          5.92          6.08        12.72 o                         
   6   9  -5         65.94         66.56        13.83 o                         
   0   0  -4        223.31        219.42        10.33 o                         
   2   0  -4         78.18         84.31         6.45 o                         
   4   0  -4         56.02         46.14         7.19 o                         
   6   0  -4        144.18        154.69         5.57 o                         
   8   0  -4        478.38        460.62         8.18 o                         
  10   0  -4        535.23        513.73         9.49 o                         
  12   0  -4        676.67        644.13        13.17 o                         
  14   0  -4        138.49        152.87        12.63 o                         
   1   1  -4        121.95        114.37         3.79 o                         
   2   1  -4         59.16         63.69         6.33 o                         
   3   1  -4        123.62        124.58         3.77 o                         
   4   1  -4        546.85        574.74         8.73 o                         
   5   1  -4        214.89        212.97         9.87 o                         
   6   1  -4        304.48        310.27        12.29 o                         
   7   1  -4        212.33        222.17         6.85 o                         
   8   1  -4        208.92        211.25        11.92 o                         
   9   1  -4        194.02        186.83         5.49 o                         
  10   1  -4         52.52         58.20         4.44 o                         
  11   1  -4         80.43         84.09         7.13 o                         
  12   1  -4         61.41         69.89         5.34 o                         
  13   1  -4          5.99          5.82         5.16 o                         
  14   1  -4         24.14         26.92         5.48 o                         
   0   2  -4        635.61        686.70        14.54 o                         
   1   2  -4         50.82         58.65         5.96 o                         
   2   2  -4         11.32          8.26         1.69 o                         
   3   2  -4        131.21        126.76         3.59 o                         
   4   2  -4         37.56         42.34         3.55 o                         
   5   2  -4         90.83         98.02         5.15 o                         
   6   2  -4         83.61         86.58         5.08 o                         
   7   2  -4        234.05        225.78         7.52 o                         
   8   2  -4        238.84        233.16         7.84 o                         
   9   2  -4        249.15        241.06         6.64 o                         
  10   2  -4         69.22         62.16         4.21 o                         
  11   2  -4          1.27          0.36         3.20 o                         
  12   2  -4        179.93        163.47         8.66 o                         
  13   2  -4         36.85         30.43         6.47 o                         
  14   2  -4         88.51         85.01         9.86 o                         
   1   3  -4        330.36        349.15         6.67 o                         
   2   3  -4        222.36        243.23         7.22 o                         
   3   3  -4        213.53        212.79         6.81 o                         
   4   3  -4         77.73         78.59         7.27 o                         
   5   3  -4         28.56         21.90         3.75 o                         
   6   3  -4        255.85        252.84         7.95 o                         
   7   3  -4        165.22        185.18        13.46 o                         
   8   3  -4         18.78         14.03         4.38 o                         
   9   3  -4         14.26         13.82         3.96 o                         
  10   3  -4         44.64         45.29         4.22 o                         
  11   3  -4        116.67        112.38         7.88 o                         
  12   3  -4        189.32        187.43        11.43 o                         
  13   3  -4         83.95         93.20         7.61 o                         
  14   3  -4         35.75         40.43        13.46 o                         
   0   4  -4        354.53        370.62        16.59 o                         
   1   4  -4        290.79        285.66        10.49 o                         
   2   4  -4          9.43         12.02         3.01 o                         
   3   4  -4        310.82        316.99        10.76 o                         
   4   4  -4        185.93        203.12         7.21 o                         
   5   4  -4        130.60        127.97         6.39 o                         
   6   4  -4        167.46        173.41         7.33 o                         
   7   4  -4         15.61         19.66         4.03 o                         
   8   4  -4         79.66         77.89         7.93 o                         
   9   4  -4         26.40         36.33         9.04 o                         
  10   4  -4          3.62          7.80         3.79 o                         
  11   4  -4        296.02        311.46        11.73 o                         
  12   4  -4         50.97         68.86         7.35 o                         
  13   4  -4        230.90        226.66        12.75 o                         
   1   5  -4        125.59        124.49        11.34 o                         
   2   5  -4         98.33         91.86        16.13 o                         
   3   5  -4        147.58        160.30        11.80 o                         
   4   5  -4         14.32         23.24         5.04 o                         
   5   5  -4        299.60        314.29        11.81 o                         
   6   5  -4        136.34        133.29        10.51 o                         
   7   5  -4        331.06        331.22        12.37 o                         
   8   5  -4          0.17          6.00         8.21 o                         
   9   5  -4        298.68        260.25        12.82 o                         
  10   5  -4        489.86        493.09        36.05 o                         
  11   5  -4         50.23         43.60         6.56 o                         
  12   5  -4         55.22         76.97        10.60 o                         
  13   5  -4        114.12        119.35        10.15 o                         
   0   6  -4        770.24        785.31        27.47 o                         
   1   6  -4         45.19         46.75         6.12 o                         
   2   6  -4        417.75        424.66        13.74 o                         
   3   6  -4         53.85         52.93         6.17 o                         
   4   6  -4         97.68         95.17         7.95 o                         
   5   6  -4        199.68        206.67        17.15 o                         
   6   6  -4        347.20        309.10        12.71 o                         
   7   6  -4          1.09          8.73        13.37 o                         
   8   6  -4        331.44        336.21        14.53 o                         
   9   6  -4        173.77        172.58        12.56 o                         
  10   6  -4          6.80          0.55         9.40 o                         
  11   6  -4         75.11         65.86         7.97 o                         
  12   6  -4         46.38         61.15        22.13 o                         
   1   7  -4        436.51        395.96        19.91 o                         
   2   7  -4        293.88        285.00        12.45 o                         
   3   7  -4         74.23         86.94         8.06 o                         
   4   7  -4        582.70        596.44        17.64 o                         
   5   7  -4        352.17        352.75        13.91 o                         
   6   7  -4         38.12         30.40         7.13 o                         
   7   7  -4         22.27         24.96         7.31 o                         
   8   7  -4        147.69        133.17        12.54 o                         
   9   7  -4        104.55        128.15        14.38 o                         
  10   7  -4        266.97        246.16        21.39 o                         
  11   7  -4         43.51         26.74        12.54 o                         
  12   7  -4         96.26         90.57        10.53 o                         
   0   8  -4        363.03        374.12        21.20 o                         
   1   8  -4        172.65        192.63        11.73 o                         
   2   8  -4        388.99        376.59        15.05 o                         
   3   8  -4        604.00        601.64        18.65 o                         
   4   8  -4        118.20        115.52         9.66 o                         
   5   8  -4         13.55          8.99         6.73 o                         
   6   8  -4         13.58         10.00         7.31 o                         
   7   8  -4         12.74          2.02         7.35 o                         
   8   8  -4         21.93          8.11        10.33 o                         
   9   8  -4        107.45         90.72        15.12 o                         
  10   8  -4         21.84         33.93        12.91 o                         
  11   8  -4         43.14         55.32        15.49 o                         
   1   9  -4        246.15        239.32        16.50 o                         
   2   9  -4          9.89         16.58         7.38 o                         
   3   9  -4        352.33        347.53        32.91 o                         
   4   9  -4        167.79        164.46        30.70 o                         
   5   9  -4        203.98        170.82        35.31 o                         
   6   9  -4         27.50         13.46        11.25 o                         
   7   9  -4        117.72        152.86        17.52 o                         
   8   9  -4        125.13         99.94        15.86 o                         
   0  10  -4        780.17        760.42        33.37 o                         
   1  10  -4        391.04        379.45        27.93 o                         
   2  10  -4         17.01         38.59         9.21 o                         
   3  10  -4         25.77          9.96        10.69 o                         
   4  10  -4         52.30         61.03        14.01 o                         
   5  10  -4         63.42         59.19        15.86 o                         
   2   0  -3         29.47         27.29         2.61 o                         
   4   0  -3        133.80        138.43         4.74 o                         
   6   0  -3       2105.99       2167.38        29.06 o                         
   8   0  -3          5.68          6.68         2.68 o                         
  10   0  -3         69.73         70.02         4.30 o                         
  12   0  -3         23.79         26.74         3.72 o                         
  14   0  -3         75.07         85.99        11.99 o                         
   0   1  -3        761.96        765.83        14.85 o                         
   1   1  -3        114.79        114.35         3.25 o                         
   2   1  -3        546.19        568.77         8.17 o                         
   3   1  -3        833.98        891.66        11.84 o                         
   4   1  -3        165.04        162.19         5.88 o                         
   5   1  -3        264.55        284.23         8.32 o                         
   6   1  -3        118.19        105.93         4.35 o                         
   7   1  -3        119.35        111.61         2.26 o                         
   8   1  -3         69.77         66.43         2.16 o                         
   9   1  -3        138.16        138.09         3.27 o                         
  10   1  -3        527.26        521.83         7.10 o                         
  11   1  -3          4.64          4.09         1.89 o                         
  12   1  -3        142.39        138.44         4.48 o                         
  13   1  -3         10.88         12.13         3.10 o                         
  14   1  -3        209.07        194.60         6.83 o                         
  15   1  -3         35.81         37.94         4.48 o                         
   1   2  -3         68.95         65.58         3.49 o                         
   2   2  -3        968.47       1014.57        13.24 o                         
   3   2  -3        430.96        469.00        10.84 o                         
   4   2  -3         71.01         75.56         3.87 o                         
   5   2  -3        133.11        135.33         5.20 o                         
   6   2  -3        203.08        219.00         6.32 o                         
   7   2  -3        102.04        119.28         5.12 o                         
   8   2  -3         60.38         59.35         3.53 o                         
   9   2  -3        218.35        214.28         3.63 o                         
  10   2  -3          3.17          6.77         2.23 o                         
  11   2  -3        161.58        167.46         4.18 o                         
  12   2  -3         22.20         19.57         2.45 o                         
  13   2  -3          0.86         -0.03         2.64 o                         
  14   2  -3         40.13         43.69         3.87 o                         
  15   2  -3          7.60         15.46         4.07 o                         
   0   3  -3        494.89        562.93        12.02 o                         
   1   3  -3        899.31        934.88        14.95 o                         
   2   3  -3        741.68        791.40        13.31 o                         
   3   3  -3       1082.61       1192.09        21.34 o                         
   4   3  -3        202.94        201.30         6.38 o                         
   5   3  -3         57.35         59.18         3.99 o                         
   6   3  -3         33.42         46.99         5.95 o                         
   7   3  -3        206.55        198.62         7.31 o                         
   8   3  -3          5.73         13.35         4.02 o                         
   9   3  -3        113.43        130.28         5.43 o                         
  10   3  -3        151.89        153.43         6.50 o                         
  11   3  -3         73.54         74.93         3.35 o                         
  12   3  -3         29.46         27.88         2.50 o                         
  13   3  -3        254.24        246.68         6.26 o                         
  14   3  -3         78.22         81.43         5.72 o                         
  15   3  -3          8.31          6.83         5.45 o                         
   1   4  -3         81.90         78.63        11.25 o                         
   2   4  -3        218.58        234.60        15.58 o                         
   3   4  -3        242.87        286.36        12.35 o                         
   4   4  -3         77.57         88.03         5.98 o                         
   5   4  -3        335.23        344.49        10.72 o                         
   6   4  -3         77.47         87.01         5.25 o                         
   7   4  -3        141.18        131.84         6.32 o                         
   8   4  -3        369.38        350.34        10.13 o                         
   9   4  -3        111.72        100.93         7.07 o                         
  10   4  -3        477.67        488.27        11.89 o                         
  11   4  -3        258.16        280.04         9.82 o                         
  12   4  -3         22.20         25.29         4.23 o                         
  13   4  -3         27.88         26.62         2.79 o                         
  14   4  -3         27.33         26.72         3.93 o                         
   0   5  -3       1974.79       2051.69        54.03 o                         
   1   5  -3        298.29        320.91        11.38 o                         
   2   5  -3        786.41        802.52        17.60 o                         
   3   5  -3         56.73         62.02        11.16 o                         
   4   5  -3         16.27         17.71         3.94 o                         
   5   5  -3         17.86         21.39         6.45 o                         
   6   5  -3        206.04        216.17         9.19 o                         
   7   5  -3        167.14        161.19        14.66 o                         
   8   5  -3        310.55        283.77        16.13 o                         
   9   5  -3        258.24        247.11        11.52 o                         
  10   5  -3        209.32        207.54         8.69 o                         
  11   5  -3        228.05        217.78        20.04 o                         
  12   5  -3        131.75        143.03         8.94 o                         
  13   5  -3          6.37         -6.33         6.33 o                         
  14   5  -3         37.72         42.81         5.96 o                         
   1   6  -3        201.36        198.67         8.86 o                         
   2   6  -3        145.42        141.53         8.01 o                         
   3   6  -3        183.62        180.70        11.80 o                         
   4   6  -3         95.95         93.32        12.82 o                         
   5   6  -3        181.72        159.06        15.30 o                         
   6   6  -3        273.07        276.37        11.23 o                         
   7   6  -3       1032.20       1043.21        23.66 o                         
   8   6  -3        382.32        370.07        15.21 o                         
   9   6  -3        164.07        160.71        11.07 o                         
  10   6  -3        380.41        367.78        15.32 o                         
  11   6  -3         31.05         29.90         6.95 o                         
  12   6  -3        131.74        128.29        10.54 o                         
  13   6  -3        323.34        282.58        30.33 o                         
   0   7  -3        130.26        127.60        10.88 o                         
   1   7  -3        173.15        172.61         8.92 o                         
   2   7  -3         57.65         65.07         6.52 o                         
   3   7  -3        371.76        384.96        12.96 o                         
   4   7  -3        101.51        106.69        14.66 o                         
   5   7  -3        431.30        430.30        21.48 o                         
   6   7  -3        217.52        197.68        10.89 o                         
   7   7  -3        483.31        466.73        24.52 o                         
   8   7  -3        214.50        194.74        28.95 o                         
   9   7  -3         68.49         65.63         4.78 o                         
  10   7  -3         61.96         57.12        11.06 o                         
  11   7  -3         33.62         38.20         7.64 o                         
  12   7  -3        196.54        182.35        13.82 o                         
  13   7  -3        239.73        240.69        15.96 o                         
   1   8  -3        195.51        196.92        10.34 o                         
   2   8  -3        170.25        186.14        10.35 o                         
   3   8  -3        581.05        555.04        16.78 o                         
   4   8  -3        123.99        128.13         9.76 o                         
   5   8  -3        321.41        316.02        13.46 o                         
   6   8  -3        470.01        446.92        33.65 o                         
   7   8  -3         53.01         51.23         7.92 o                         
   8   8  -3          1.78          9.23         7.10 o                         
   9   8  -3         25.08         26.68         4.05 o                         
  10   8  -3         72.61         72.80         6.09 o                         
  11   8  -3         29.86         24.69         8.67 o                         
  12   8  -3        141.87        143.66         7.26 o                         
   0   9  -3        118.95        100.12        12.17 o                         
   1   9  -3         39.85         50.11         6.97 o                         
   2   9  -3         96.95         99.53         8.85 o                         
   3   9  -3        107.13        100.06        15.21 o                         
   4   9  -3        350.55        329.24        14.59 o                         
   5   9  -3         94.84         90.35        14.84 o                         
   6   9  -3         54.88         67.33        23.14 o                         
   7   9  -3         86.15         71.60         9.63 o                         
   8   9  -3         10.45         24.32         8.73 o                         
   9   9  -3         15.74         13.86         8.21 o                         
  10   9  -3          5.82          4.61         4.79 o                         
  11   9  -3         63.46         69.51         6.82 o                         
   1  10  -3         45.76         46.17        11.99 o                         
   2  10  -3         58.84         61.28         9.00 o                         
   3  10  -3         11.03         23.69         8.57 o                         
   4  10  -3        207.75        203.92        13.75 o                         
   5  10  -3        213.39        217.60        25.91 o                         
   6  10  -3         66.59         44.84         9.87 o                         
   7  10  -3         48.88         23.60        12.91 o                         
  10  10  -3         90.90        102.89        10.88 o                         
   0  11  -3        126.83        123.36        16.59 o                         
   1  11  -3         40.22         35.99        12.08 o                         
   2  11  -3          6.43          9.01         8.30 o                         
   3  11  -3         13.25         20.16        11.69 o                         
   0   0  -2       2086.99       1817.70        41.67 o                         
   2   0  -2        456.98        418.35         8.41 o                         
   4   0  -2        206.99        207.24         5.28 o                         
   6   0  -2        727.40        742.93        14.60 o                         
   8   0  -2         36.72         40.66         3.00 o                         
  10   0  -2         67.04         61.70         4.25 o                         
  12   0  -2        115.85        108.45         6.23 o                         
  14   0  -2        557.15        533.37        14.54 o                         
  16   0  -2        120.71        123.57        10.23 o                         
   1   1  -2        242.19        226.09         3.93 o                         
   2   1  -2       1380.20       1289.09        15.20 o                         
   3   1  -2        577.21        589.29         9.66 o                         
   4   1  -2         75.54         87.62         4.66 o                         
   5   1  -2       1530.73       1533.03        16.28 o                         
   6   1  -2         57.81         61.46         1.86 o                         
   7   1  -2        210.21        220.04         4.74 o                         
   8   1  -2        759.83        747.15         9.92 o                         
   9   1  -2         56.11         59.53         3.04 o                         
  10   1  -2        140.37        131.04         4.40 o                         
  11   1  -2         84.87         84.80         4.25 o                         
  12   1  -2         17.11         18.79         3.08 o                         
  13   1  -2         33.99         36.40         4.17 o                         
  14   1  -2        111.88        112.57         6.07 o                         
  15   1  -2         55.26         57.18         7.13 o                         
  16   1  -2        214.61        223.20        11.28 o                         
   0   2  -2         95.57         94.41         3.63 o                         
   1   2  -2        321.27        310.86         6.12 o                         
   2   2  -2        845.82        840.58        12.87 o                         
   3   2  -2        124.40        134.48         4.09 o                         
   4   2  -2         20.87         22.30         3.26 o                         
   5   2  -2         17.98         20.03         2.25 o                         
   6   2  -2        193.82        207.58         4.29 o                         
   7   2  -2          9.72         13.46         1.52 o                         
   8   2  -2        113.98        117.87         3.57 o                         
   9   2  -2        229.51        245.71         5.30 o                         
  10   2  -2         58.51         58.09         3.29 o                         
  11   2  -2        144.28        151.05         6.86 o                         
  12   2  -2         55.86         58.25         3.90 o                         
  13   2  -2        154.34        164.14         6.89 o                         
  14   2  -2        257.00        248.93        16.58 o                         
  15   2  -2         93.04         97.71         7.11 o                         
   1   3  -2        670.23        697.87        14.21 o                         
   2   3  -2         64.27         68.02         4.20 o                         
   3   3  -2        570.81        592.92        10.49 o                         
   4   3  -2        693.70        708.27        12.32 o                         
   5   3  -2       1999.48       2036.49        24.05 o                         
   6   3  -2       2001.25       2036.19        24.85 o                         
   7   3  -2          9.58         11.72         1.69 o                         
   8   3  -2        113.89        124.19         4.05 o                         
   9   3  -2        173.50        187.97         4.79 o                         
  10   3  -2         79.26         81.43         3.89 o                         
  11   3  -2        383.80        369.96         7.62 o                         
  12   3  -2        268.23        254.09        12.08 o                         
  13   3  -2        316.59        325.83        10.91 o                         
  14   3  -2         73.13         81.18         5.67 o                         
  15   3  -2         76.23         83.20         6.89 o                         
   0   4  -2       1094.60       1260.67        32.64 o                         
   1   4  -2        927.66        996.46        36.79 o                         
   2   4  -2        105.10        115.03         6.82 o                         
   3   4  -2         97.03        104.69         5.34 o                         
   4   4  -2        315.27        336.22         6.72 o                         
   5   4  -2        153.91        166.46         8.40 o                         
   6   4  -2        326.03        335.65         7.01 o                         
   7   4  -2        752.40        771.16        13.01 o                         
   8   4  -2        394.19        400.74        16.11 o                         
   9   4  -2        202.11        194.77         5.51 o                         
  10   4  -2         63.00         70.00         4.10 o                         
  11   4  -2        206.24        209.02         6.73 o                         
  12   4  -2        113.43        114.04         5.95 o                         
  13   4  -2         72.59         65.42         4.96 o                         
  14   4  -2         19.46         18.32         6.89 o                         
  15   4  -2         29.10         32.05         7.09 o                         
   1   5  -2        145.54        164.10         6.71 o                         
   2   5  -2        716.91        751.75        16.49 o                         
   3   5  -2        739.81        805.20        13.35 o                         
   4   5  -2          8.36          4.37         2.01 o                         
   5   5  -2        189.17        200.44         5.56 o                         
   6   5  -2        197.06        191.33         5.75 o                         
   7   5  -2        153.43        163.79         5.45 o                         
   8   5  -2        313.22        324.98         7.82 o                         
   9   5  -2       1340.52       1333.47        18.55 o                         
  10   5  -2        742.65        718.44        12.21 o                         
  11   5  -2         79.15         71.84         6.24 o                         
  12   5  -2         52.76         48.46         4.44 o                         
  13   5  -2         38.70         39.56         6.42 o                         
  14   5  -2        105.44        115.58        10.60 o                         
  15   5  -2          4.43          6.95         5.93 o                         
   0   6  -2        738.35        827.35        25.45 o                         
   1   6  -2         56.27         53.65         5.14 o                         
   2   6  -2        633.24        642.48        17.56 o                         
   3   6  -2        473.88        508.66        12.05 o                         
   4   6  -2         78.62         80.30         4.23 o                         
   5   6  -2        229.32        242.96         6.66 o                         
   6   6  -2        124.05        130.30         8.16 o                         
   7   6  -2         46.80         61.14         4.22 o                         
   8   6  -2        120.76        107.07         5.48 o                         
   9   6  -2        256.63        256.70         7.87 o                         
  10   6  -2        481.24        461.66        10.51 o                         
  11   6  -2        168.71        154.39         6.71 o                         
  12   6  -2        298.54        275.78        10.03 o                         
  13   6  -2         22.72         16.16         4.84 o                         
  14   6  -2         43.00         56.44         6.39 o                         
   1   7  -2        127.27        139.29        11.89 o                         
   2   7  -2        139.58        149.72         5.84 o                         
   3   7  -2        161.81        165.40         6.12 o                         
   4   7  -2        341.33        348.32         8.57 o                         
   5   7  -2        269.31        282.05         7.92 o                         
   6   7  -2        129.03        129.21         5.77 o                         
   7   7  -2          1.14          2.49         2.84 o                         
   8   7  -2        282.29        271.40         8.49 o                         
   9   7  -2          1.83          5.39         3.24 o                         
  10   7  -2        162.27        154.28         6.75 o                         
  11   7  -2        157.55        149.43         7.19 o                         
  12   7  -2        234.85        218.57         8.68 o                         
  13   7  -2        187.26        176.19        10.45 o                         
  14   7  -2         67.94         59.79        11.52 o                         
   0   8  -2        122.29        128.33        11.06 o                         
   1   8  -2         13.68         15.82         4.98 o                         
   2   8  -2        284.25        288.90         8.94 o                         
   3   8  -2        240.12        241.04         7.81 o                         
   4   8  -2        375.60        369.57        12.62 o                         
   5   8  -2        200.81        186.93         7.06 o                         
   6   8  -2        461.01        452.26        13.29 o                         
   7   8  -2        111.16        119.19         6.50 o                         
   8   8  -2         15.60         13.59         3.94 o                         
   9   8  -2         17.52         20.03         4.35 o                         
  10   8  -2        114.00        109.20         9.83 o                         
  11   8  -2         16.49         17.71         4.42 o                         
  12   8  -2         28.96         31.12         6.10 o                         
  13   8  -2        167.75        143.53        10.54 o                         
   1   9  -2        475.77        475.10        14.93 o                         
   2   9  -2         33.26         34.62         4.16 o                         
   3   9  -2        113.73        116.28         6.66 o                         
   4   9  -2        358.02        350.89        10.07 o                         
   5   9  -2        365.83        348.82        10.23 o                         
   6   9  -2         41.12         40.33         4.91 o                         
   7   9  -2         60.17         52.96         5.39 o                         
   8   9  -2        112.59        112.67         9.04 o                         
   9   9  -2         11.58         10.34         5.43 o                         
  10   9  -2         14.26         14.32         6.55 o                         
  11   9  -2         42.87         31.72         6.70 o                         
  12   9  -2         29.96         37.38         7.09 o                         
   0  10  -2        515.49        512.60        24.52 o                         
   1  10  -2        512.69        506.23        16.88 o                         
   2  10  -2        447.93        421.14        15.58 o                         
   3  10  -2        377.09        351.07        12.78 o                         
   4  10  -2        120.52        109.82         7.11 o                         
   5  10  -2         64.31         73.27         6.20 o                         
   6  10  -2          5.19         15.74         6.11 o                         
   7  10  -2        136.33        125.55         8.09 o                         
   8  10  -2         51.87         53.60         6.32 o                         
   9  10  -2         16.69          8.80        14.66 o                         
  10  10  -2         83.61         83.16        10.14 o                         
  11  10  -2          7.91         13.06         6.59 o                         
   1  11  -2         28.47         25.71         7.68 o                         
   2  11  -2        208.52        222.63        13.82 o                         
   3  11  -2        201.14        189.12         9.59 o                         
   4  11  -2         39.46         40.44         6.92 o                         
   5  11  -2         71.03         68.55         9.29 o                         
   6  11  -2        102.95         87.40        17.79 o                         
   7  11  -2        114.26        119.85        13.46 o                         
   8  11  -2          7.11         10.14         8.11 o                         
   9  11  -2         19.28         13.09         8.67 o                         
  10  11  -2         42.52         61.40        10.33 o                         
   1  12  -2         27.98         37.06        16.59 o                         
   3  12  -2          6.91         11.25         7.74 o                         
   4  12  -2          5.38         13.46         8.30 o                         
   5  12  -2         10.70         12.17         8.11 o                         
   6  12  -2         27.37         36.51         9.77 o                         
   7  12  -2         76.44         79.47        11.62 o                         
   8  12  -2         16.51         18.99         9.59 o                         
   4  13  -2         21.60         15.30         9.22 o                         
   5  13  -2         44.15         34.30        10.69 o                         
   6  13  -2          5.72         16.23        10.14 o                         
   2   0  -1       1128.06       1059.73        17.16 o                         
   4   0  -1        536.75        512.21         9.95 o                         
   6   0  -1        203.45        212.37         6.33 o                         
   8   0  -1        108.15        101.32         5.40 o                         
  10   0  -1         36.99         37.81         4.47 o                         
  12   0  -1        508.19        549.36        15.47 o                         
  14   0  -1         38.39         44.68        12.91 o                         
  16   0  -1        286.93        293.55        22.31 o                         
   0   1  -1       3088.27       2624.79        40.61 o                         
   1   1  -1       4711.10       3983.99        49.96 o                         
   2   1  -1       8007.93       6851.79       104.76 o                         
   3   1  -1       3696.60       3304.98        36.65 o                         
   4   1  -1        605.34        580.35         7.80 o                         
   5   1  -1        129.45        123.70         4.79 o                         
   6   1  -1         84.62         93.36         4.15 o                         
   7   1  -1         54.51         55.70         2.91 o                         
   8   1  -1        276.25        289.79         6.13 o                         
   9   1  -1         16.25         17.59         2.35 o                         
  10   1  -1         62.35         60.81         3.75 o                         
  11   1  -1        145.20        153.42         5.81 o                         
  12   1  -1        102.18         98.00         5.31 o                         
  13   1  -1        140.84        160.54         7.36 o                         
  14   1  -1        149.94        136.17         7.37 o                         
  15   1  -1        115.98        132.35         8.50 o                         
  16   1  -1         43.82         52.39        21.85 o                         
   1   2  -1         34.28         31.50         1.82 o                         
   2   2  -1       1657.55       1550.10        20.66 o                         
   3   2  -1       3599.99       3347.94        37.32 o                         
   4   2  -1       5723.44       5262.54        57.82 o                         
   5   2  -1        694.71        681.67        11.31 o                         
   6   2  -1        290.62        291.20         4.94 o                         
   7   2  -1         43.52         49.15         2.84 o                         
   8   2  -1        182.00        199.62         5.43 o                         
   9   2  -1        454.57        472.08         8.70 o                         
  10   2  -1        360.61        372.71         8.03 o                         
  11   2  -1         60.99         65.50         6.68 o                         
  12   2  -1         17.44         21.06         4.07 o                         
  13   2  -1         86.21         81.59         6.35 o                         
  14   2  -1         97.36        119.10         7.51 o                         
  15   2  -1        336.51        358.10        13.00 o                         
  16   2  -1         38.47         28.26         9.98 o                         
   0   3  -1        487.79        460.05        13.83 o                         
   1   3  -1       1076.68       1004.97        30.32 o                         
   2   3  -1        183.87        174.34         4.10 o                         
   3   3  -1        484.21        472.53         8.03 o                         
   4   3  -1        565.34        549.10        25.65 o                         
   5   3  -1       1163.31       1198.68        17.48 o                         
   6   3  -1       1606.19       1644.15        23.60 o                         
   7   3  -1       1092.27       1137.94        15.16 o                         
   8   3  -1        189.42        186.84         5.06 o                         
   9   3  -1        133.42        136.67         6.27 o                         
  10   3  -1         16.03         13.93         3.35 o                         
  11   3  -1         66.54         67.16         4.35 o                         
  12   3  -1        107.08        112.27         6.07 o                         
  13   3  -1          2.36         -1.59         4.87 o                         
  14   3  -1         99.22        109.35         6.91 o                         
  15   3  -1         66.42         70.18         8.14 o                         
  16   3  -1         39.06         31.30         7.27 o                         
   1   4  -1       1022.92       1012.91        15.07 o                         
   2   4  -1          8.84         12.47         1.74 o                         
   3   4  -1        118.41        128.94         6.36 o                         
   4   4  -1        257.12        258.21         8.33 o                         
   5   4  -1        681.70        746.89        12.35 o                         
   6   4  -1       1558.48       1614.72        23.31 o                         
   7   4  -1       2033.50       2084.38        36.95 o                         
   8   4  -1        471.31        471.83         8.80 o                         
   9   4  -1         61.63         64.12         6.25 o                         
  10   4  -1         36.86         38.31         3.58 o                         
  11   4  -1         60.03         68.97         4.59 o                         
  12   4  -1        416.49        392.23         9.63 o                         
  13   4  -1         38.45         39.67         4.76 o                         
  14   4  -1         34.21         31.19         5.20 o                         
  15   4  -1        178.48        177.76        10.35 o                         
   0   5  -1        283.65        270.36         7.68 o                         
   1   5  -1        394.39        392.80         7.89 o                         
   2   5  -1        497.51        515.61        12.66 o                         
   3   5  -1        815.23        896.51        14.33 o                         
   4   5  -1        932.92        991.06        15.63 o                         
   5   5  -1        149.03        153.65         5.01 o                         
   6   5  -1        152.17        144.54         5.23 o                         
   7   5  -1         67.35         67.91         4.44 o                         
   8   5  -1        123.89        122.22         4.90 o                         
   9   5  -1        473.54        481.77         9.37 o                         
  10   5  -1        401.01        413.63         9.06 o                         
  11   5  -1         14.81         15.51         3.37 o                         
  12   5  -1        413.81        425.17        10.28 o                         
  13   5  -1         21.74         25.20         4.67 o                         
  14   5  -1         47.58         45.52         5.73 o                         
  15   5  -1        100.54         87.35        14.24 o                         
   1   6  -1         20.94         18.73         2.10 o                         
   2   6  -1        562.22        582.00        10.83 o                         
   3   6  -1         30.05         34.18         2.99 o                         
   4   6  -1          2.10          6.45         2.26 o                         
   5   6  -1         65.87         73.07         5.16 o                         
   6   6  -1         35.11         32.25         4.44 o                         
   7   6  -1        209.79        216.87         6.88 o                         
   8   6  -1         38.54         39.39         4.00 o                         
   9   6  -1        497.61        496.35         9.92 o                         
  10   6  -1        111.93        109.41         5.80 o                         
  11   6  -1         54.61         59.23         4.81 o                         
  12   6  -1        110.80        102.06         6.58 o                         
  13   6  -1        112.15        111.53         6.89 o                         
  14   6  -1         94.33        102.46         8.05 o                         
  15   6  -1        102.35        100.59        10.18 o                         
   0   7  -1       1290.40       1375.49        28.93 o                         
   1   7  -1        416.76        437.60         9.49 o                         
   2   7  -1         50.15         51.82         4.56 o                         
   3   7  -1         10.55         11.33         2.54 o                         
   4   7  -1        212.47        232.12         7.07 o                         
   5   7  -1         96.10         91.51         5.49 o                         
   6   7  -1        188.23        193.86         6.81 o                         
   7   7  -1        278.34        261.73         8.14 o                         
   8   7  -1        173.77        178.34         7.38 o                         
   9   7  -1        136.61        128.76         6.16 o                         
  10   7  -1         51.37         47.82         4.47 o                         
  11   7  -1        216.34        196.83         8.02 o                         
  12   7  -1         94.61        100.07         6.53 o                         
  13   7  -1         11.02         14.66         5.70 o                         
  14   7  -1          5.19          2.23         9.12 o                         
   1   8  -1        193.29        191.23         5.89 o                         
   2   8  -1        142.26        138.37         7.97 o                         
   3   8  -1         37.35         36.11         3.85 o                         
   4   8  -1         41.74         40.36         4.01 o                         
   5   8  -1        322.05        326.10         9.08 o                         
   6   8  -1        325.95        321.57        12.47 o                         
   7   8  -1         40.24         39.51         4.60 o                         
   8   8  -1        209.42        210.69         8.37 o                         
   9   8  -1        191.97        179.44        13.25 o                         
  10   8  -1          0.99          0.33         4.47 o                         
  11   8  -1         15.79         12.85         5.90 o                         
  12   8  -1         70.63         76.49         7.27 o                         
  13   8  -1         27.51         28.37         6.81 o                         
   0   9  -1        193.02        184.87        16.32 o                         
   1   9  -1         47.77         52.21         3.91 o                         
   2   9  -1        230.27        221.67         8.05 o                         
   3   9  -1        475.26        504.17        11.84 o                         
   4   9  -1         54.97         59.65         5.15 o                         
   5   9  -1        124.16        109.36         6.59 o                         
   6   9  -1        115.62        115.03        10.38 o                         
   7   9  -1        110.81        113.98        10.18 o                         
   8   9  -1         40.59         33.54         5.17 o                         
   9   9  -1         20.05         28.12         7.58 o                         
  10   9  -1         37.89         46.58         5.36 o                         
  11   9  -1         24.81         20.37         5.83 o                         
  12   9  -1         32.11         35.10         6.92 o                         
   1  10  -1         80.50         88.96         7.24 o                         
   2  10  -1         95.52         87.41         6.35 o                         
   3  10  -1        266.08        259.24         9.44 o                         
   4  10  -1          4.65         11.14         6.11 o                         
   5  10  -1        336.62        311.21        16.37 o                         
   6  10  -1        184.90        167.17         8.91 o                         
   7  10  -1         58.06         48.06         5.76 o                         
   8  10  -1         35.98         52.45         9.15 o                         
   9  10  -1         99.79         87.56         8.73 o                         
  10  10  -1         72.80         73.68         9.11 o                         
  11  10  -1         95.37        118.31        14.33 o                         
   0  11  -1       1651.97       1684.26        34.27 o                         
   1  11  -1        282.72        293.98        10.79 o                         
   2  11  -1         63.55         63.79        10.43 o                         
   3  11  -1        600.58        602.43        15.00 o                         
   4  11  -1        139.10        128.93        10.18 o                         
   5  11  -1         22.99         17.35         7.87 o                         
   6  11  -1         25.79         24.38         5.51 o                         
   7  11  -1          5.73         11.18         7.93 o                         
   8  11  -1          5.07          8.86         8.48 o                         
   9  11  -1          9.92          5.78         7.40 o                         
  10  11  -1          9.93         10.37         7.57 o                         
   1  12  -1         35.95         43.97         6.44 o                         
   2  12  -1        453.31        463.88        14.26 o                         
   3  12  -1         70.56         73.28         7.43 o                         
   4  12  -1        101.34         93.54         9.04 o                         
   5  12  -1         24.98         24.70        17.24 o                         
   6  12  -1         50.45         48.55         8.39 o                         
   7  12  -1         47.31         26.55         9.59 o                         
   8  12  -1        108.04        112.29        13.46 o                         
   9  12  -1         34.75         39.09        11.06 o                         
   1  13  -1         60.89         71.17        12.17 o                         
   2  13  -1        161.46        174.98        17.33 o                         
   3  13  -1        432.42        450.65        23.42 o                         
   4  13  -1         78.77         87.77        12.91 o                         
   5  13  -1          9.78         -7.93         9.96 o                         
   6  13  -1         72.94         97.17        13.83 o                         
   7  13  -1         90.54        111.56        15.49 o                         
   1  14  -1         12.45         18.44        11.43 o                         
   2  14  -1         13.17         -9.40        10.88 o                         
   3  14  -1          4.15          5.35        10.69 o                         
   4  14  -1        202.72        183.84        21.39 o                         
   2   0   0       1634.40       1374.80        21.84 o                         
   4   0   0        951.86        928.41        16.36 o                         
   6   0   0        947.13        882.90        16.82 o                         
   8   0   0         14.34         11.32         2.73 o                         
  10   0   0        121.03        112.24         6.97 o                         
  12   0   0         14.47         16.99         4.76 o                         
  14   0   0         70.79         67.86        11.06 o                         
  16   0   0         87.71         85.93        14.57 o                         
   1   1   0       1823.40       1502.40        34.67 o                         
   2   1   0        603.17        564.11         8.55 o                         
   3   1   0       6471.08       5481.15        68.74 o                         
   4   1   0        336.09        344.03         5.35 o                         
   5   1   0        553.02        520.05         7.65 o                         
   6   1   0        258.90        249.61         7.61 o                         
   7   1   0        142.40        135.78         3.96 o                         
   8   1   0        292.52        286.38         6.10 o                         
   9   1   0         35.02         32.90         2.78 o                         
  10   1   0         67.90         74.75         4.42 o                         
  11   1   0         98.04         94.23         5.92 o                         
  12   1   0         34.02         35.20         4.70 o                         
  13   1   0         21.17         26.69         4.71 o                         
  14   1   0         93.67        100.69         7.17 o                         
  15   1   0          9.34          5.82         5.81 o                         
  16   1   0        130.93        127.69        11.60 o                         
   0   2   0         10.72         10.54         1.30 o                         
   1   2   0        571.85        529.96        10.43 o                         
   2   2   0       2532.55       2294.18        29.70 o                         
   3   2   0      20363.00      17949.03       207.20 o                         
   4   2   0       3221.29       3027.73        39.39 o                         
   5   2   0        244.02        236.38         7.22 o                         
   6   2   0         42.66         46.43         3.12 o                         
   7   2   0         64.50         70.30         3.79 o                         
   8   2   0        203.88        219.59         6.27 o                         
   9   2   0        157.68        163.32         5.91 o                         
  10   2   0          0.08         -3.19         3.64 o                         
  11   2   0         42.05         48.11         4.36 o                         
  12   2   0         39.17         39.11         4.79 o                         
  13   2   0        120.10        133.85         8.65 o                         
  14   2   0         32.26         47.08         5.99 o                         
  15   2   0         16.43         21.22         5.98 o                         
  16   2   0         99.68         95.49         9.58 o                         
   1   3   0       1105.81       1051.63        12.88 o                         
   2   3   0        217.38        196.88         5.78 o                         
   3   3   0        964.18        954.27        14.94 o                         
   4   3   0        898.44        940.23        14.19 o                         
   5   3   0       2082.40       2079.44        28.49 o                         
   6   3   0        184.12        180.81         5.24 o                         
   7   3   0          9.64         10.26         2.08 o                         
   8   3   0        626.25        662.21        12.27 o                         
   9   3   0         26.06         36.70         3.46 o                         
  10   3   0        271.70        260.64         9.90 o                         
  11   3   0         41.65         37.35         4.22 o                         
  12   3   0        268.53        264.34         9.21 o                         
  13   3   0         27.75         40.99        12.14 o                         
  14   3   0         15.21          7.45         5.20 o                         
  15   3   0          8.44         11.97         6.08 o                         
  16   3   0          0.53          7.86         9.12 o                         
   0   4   0        205.76        196.01         5.87 o                         
   1   4   0         16.16         14.64         1.54 o                         
   2   4   0          1.39          0.20         1.65 o                         
   3   4   0        458.74        436.90         8.02 o                         
   4   4   0        424.85        451.10         8.48 o                         
   5   4   0        733.29        789.43        13.01 o                         
   6   4   0        990.20       1040.61        14.40 o                         
   7   4   0        210.59        228.30         6.45 o                         
   8   4   0        211.02        210.03         6.56 o                         
   9   4   0          0.91         -0.50         2.58 o                         
  10   4   0        248.17        238.08        11.87 o                         
  11   4   0         90.93        101.20        11.34 o                         
  12   4   0         80.45         81.02         5.97 o                         
  13   4   0         76.11         78.41         6.38 o                         
  14   4   0         17.41          5.62         5.37 o                         
  15   4   0         11.40          7.56         6.12 o                         
   1   5   0         11.68         10.50         1.63 o                         
   2   5   0        552.16        568.02         8.78 o                         
   3   5   0          6.18          5.90         1.67 o                         
   4   5   0        395.61        429.12         8.55 o                         
   5   5   0         73.73         91.33         4.29 o                         
   6   5   0          8.81          6.60         2.67 o                         
   7   5   0          0.29          2.71         2.09 o                         
   8   5   0         66.20         59.87         3.72 o                         
   9   5   0         86.85         79.00         4.96 o                         
  10   5   0          3.68          3.94         3.00 o                         
  11   5   0          8.45          8.90         3.56 o                         
  12   5   0         38.22         38.86         4.72 o                         
  13   5   0         32.24         35.89         9.93 o                         
  14   5   0         25.43         20.61         5.48 o                         
  15   5   0        342.28        326.81        22.10 o                         
   0   6   0         49.65         42.39         5.72 o                         
   1   6   0        422.29        445.79         7.81 o                         
   2   6   0        812.92        858.48        12.44 o                         
   3   6   0         89.31         82.15         3.52 o                         
   4   6   0         82.19         90.03         4.35 o                         
   5   6   0        516.32        510.83        10.38 o                         
   6   6   0        127.03        132.14         5.55 o                         
   7   6   0        521.79        512.31         9.58 o                         
   8   6   0        180.67        173.84         8.01 o                         
   9   6   0        130.27        157.83         7.53 o                         
  10   6   0        290.29        300.66         8.37 o                         
  11   6   0          0.04         -2.71         3.49 o                         
  12   6   0        459.07        487.67        13.26 o                         
  13   6   0         71.71         70.51         5.84 o                         
  14   6   0         90.93         80.42        10.91 o                         
  15   6   0          5.41          3.58         6.95 o                         
   1   7   0        139.28        147.68         4.79 o                         
   2   7   0         29.94         35.13         3.98 o                         
   3   7   0          3.30          2.34         1.97 o                         
   4   7   0         90.25         87.93         4.85 o                         
   5   7   0          1.03         -0.14         3.18 o                         
   6   7   0        150.07        123.41        11.10 o                         
   7   7   0        314.87        309.10        10.92 o                         
   8   7   0         95.33         94.25         5.20 o                         
   9   7   0        346.69        315.74         8.55 o                         
  10   7   0        351.09        346.79        11.92 o                         
  11   7   0        173.90        152.27         8.78 o                         
  12   7   0        216.92        201.72        11.71 o                         
  13   7   0          1.21         -2.34         5.67 o                         
  14   7   0         16.18         31.87         9.42 o                         
   0   8   0        118.14        116.44         6.91 o                         
   1   8   0        125.57        137.05         5.13 o                         
   2   8   0          4.44          7.37         2.30 o                         
   3   8   0          2.03          3.24         2.45 o                         
   4   8   0          0.03          2.11         2.84 o                         
   5   8   0        295.95        287.68         8.55 o                         
   6   8   0          1.66          5.73         5.48 o                         
   7   8   0        178.99        187.29         7.77 o                         
   8   8   0         88.41         89.26         5.28 o                         
   9   8   0        833.03        770.32        14.23 o                         
  10   8   0          6.92          9.11         4.92 o                         
  11   8   0         98.43         87.66         9.26 o                         
  12   8   0         19.84         16.69         6.19 o                         
  13   8   0         47.09         49.99         7.43 o                         
   1   9   0          4.95          4.48         3.03 o                         
   2   9   0          4.81          5.20         2.85 o                         
   3   9   0        364.06        363.47         8.56 o                         
   4   9   0        150.84        146.81         7.30 o                         
   5   9   0        446.91        452.93        11.49 o                         
   6   9   0        470.11        467.91        13.89 o                         
   7   9   0        365.57        328.58        10.42 o                         
   8   9   0        494.65        482.03        12.91 o                         
   9   9   0         66.38         54.73         6.44 o                         
  10   9   0        127.05        109.40         7.24 o                         
  11   9   0        122.62        116.48         8.11 o                         
  12   9   0          3.27          7.49         6.31 o                         
  13   9   0          1.41         -8.03        12.15 o                         
   0  10   0         46.89         43.91         6.05 o                         
   1  10   0          0.26         -3.00         3.00 o                         
   2  10   0        105.40        112.99         5.91 o                         
   3  10   0          9.21         11.09         3.41 o                         
   4  10   0          4.02          5.57         4.10 o                         
   5  10   0         48.33         46.70         5.39 o                         
   6  10   0         29.34         28.67         5.13 o                         
   7  10   0        167.82        155.42         9.19 o                         
   8  10   0         93.64         86.87         6.97 o                         
   9  10   0          0.94          0.38         5.13 o                         
  10  10   0          7.17         -0.25         5.65 o                         
  11  10   0         55.49         62.27         7.78 o                         
  12  10   0         15.38         14.93         7.73 o                         
   1  11   0          3.12          6.32         3.77 o                         
   2  11   0          0.02         -1.21         4.31 o                         
   3  11   0        257.46        254.74         8.75 o                         
   4  11   0         84.13         89.27         7.00 o                         
   5  11   0         58.44         55.18         6.51 o                         
   6  11   0         57.62         54.32         6.45 o                         
   7  11   0          1.47          2.59         6.36 o                         
   8  11   0          0.17        -10.94        15.03 o                         
   9  11   0         12.45         16.92         6.34 o                         
  10  11   0          0.11         -8.45         8.45 o                         
  11  11   0         85.91         87.03        16.78 o                         
   0  12   0         18.50         22.83         8.28 o                         
   1  12   0         25.30         29.38         5.18 o                         
   2  12   0          0.03         -3.32         4.46 o                         
   3  12   0         22.08         31.90         6.65 o                         
   4  12   0          7.81         15.90         6.09 o                         
   5  12   0        167.74        172.21        12.15 o                         
   6  12   0        176.89        164.78        14.35 o                         
   7  12   0         28.56         42.61         9.92 o                         
   8  12   0          8.46         12.04         8.15 o                         
   9  12   0         31.23         31.55         7.56 o                         
   1  13   0         18.96         20.07         6.19 o                         
   2  13   0        190.27        183.05        10.59 o                         
   3  13   0        225.39        233.05        15.17 o                         
   4  13   0        170.71        155.81        13.74 o                         
   5  13   0         83.83         82.31        20.56 o                         
   6  13   0        194.11        200.05        16.58 o                         
   7  13   0          0.47         -0.55        11.06 o                         
   0  14   0          0.42         13.09        11.80 o                         
   1  14   0         31.92         20.84         8.93 o                         
   2  14   0         23.24          9.04        12.35 o                         
   3  14   0         11.36         15.86        12.72 o                         
   4  14   0          5.97         -8.85        12.17 o                         
   5  14   0          7.43        -80.76       217.39 o                         
   2   0   1       1126.25       1039.05        17.27 o                         
   4   0   1        537.23        486.60        15.30 o                         
   6   0   1        203.73        202.27         9.96 o                         
   8   0   1        108.56        107.31         8.85 o                         
  10   0   1         36.93         34.67         7.19 o                         
  12   0   1        507.98        523.85        23.23 o                         
  14   0   1         38.22         40.01        10.69 o                         
  16   0   1        286.93        266.07        24.34 o                         
   0   1   1       3085.28       2618.90        48.22 o                         
   1   1   1       4710.14       3954.71        61.05 o                         
   2   1   1       8006.57       6804.85       104.76 o                         
   3   1   1       3695.34       3340.49        42.48 o                         
   4   1   1        604.80        555.36        13.73 o                         
   5   1   1        129.51        124.76         3.69 o                         
   6   1   1         84.56         93.30         3.91 o                         
   7   1   1         54.65         55.63         3.38 o                         
   8   1   1        276.23        287.03         7.14 o                         
   9   1   1         16.23         19.70         2.93 o                         
  10   1   1         62.23         64.88         4.59 o                         
  11   1   1        145.27        144.77         8.39 o                         
  12   1   1        102.36         96.74         8.21 o                         
  13   1   1        140.63        143.84        10.95 o                         
  14   1   1        149.86        151.43        11.60 o                         
  15   1   1        116.02        106.93        10.54 o                         
  16   1   1         43.65         30.92         9.32 o                         
   1   2   1         34.50         31.30         1.72 o                         
   2   2   1       1658.04       1556.17        18.00 o                         
   3   2   1       3600.53       3364.74        37.42 o                         
   4   2   1       5723.20       5245.86        76.97 o                         
   5   2   1        693.92        671.72        10.91 o                         
   6   2   1        290.81        289.89         6.40 o                         
   7   2   1         43.55         47.07         4.29 o                         
   8   2   1        182.13        189.38         6.96 o                         
   9   2   1        454.63        476.28        10.87 o                         
  10   2   1        360.62        367.33         9.25 o                         
  11   2   1         60.96         59.42         4.65 o                         
  12   2   1         17.47         24.69         4.60 o                         
  13   2   1         86.23         90.53        11.04 o                         
  14   2   1         97.24        112.57        10.65 o                         
  15   2   1        337.00        349.21        16.90 o                         
  16   2   1         38.52         48.81        13.64 o                         
   0   3   1        487.85        460.59        13.74 o                         
   1   3   1       1075.64       1010.41        12.53 o                         
   2   3   1        183.90        182.14         3.66 o                         
   3   3   1        484.06        469.65         7.00 o                         
   4   3   1        565.43        582.20        11.42 o                         
   5   3   1       1163.09       1178.97        25.30 o                         
   6   3   1       1606.10       1676.69        23.96 o                         
   7   3   1       1091.58       1106.75        17.64 o                         
   8   3   1        189.35        175.79         5.81 o                         
   9   3   1        133.71        138.17         5.71 o                         
  10   3   1         16.05         11.36         3.46 o                         
  11   3   1         66.45         64.25         5.05 o                         
  12   3   1        107.09        119.45         7.75 o                         
  13   3   1          2.35         -0.74         4.56 o                         
  14   3   1         99.22        113.51         8.20 o                         
  15   3   1         66.37         70.60        12.99 o                         
  16   3   1         39.05         50.80        10.37 o                         
   1   4   1       1022.13       1007.13        15.75 o                         
   2   4   1          8.89         12.07         1.62 o                         
   3   4   1        118.53        122.47         4.14 o                         
   4   4   1        257.32        257.46         5.20 o                         
   5   4   1        682.96        746.72        12.52 o                         
   6   4   1       1558.80       1590.83        23.51 o                         
   7   4   1       2033.57       2074.11        29.83 o                         
   8   4   1        470.82        486.39        13.08 o                         
   9   4   1         61.84         59.16         4.54 o                         
  10   4   1         36.85         34.62         3.97 o                         
  11   4   1         59.80         66.88         5.11 o                         
  12   4   1        416.79        397.82        11.18 o                         
  13   4   1         38.43         43.54         7.56 o                         
  14   4   1         34.30         35.93         5.77 o                         
  15   4   1        178.53        185.11        11.07 o                         
   0   5   1        283.93        287.24        10.97 o                         
   1   5   1        394.36        392.21         6.81 o                         
   2   5   1        497.89        530.23         8.32 o                         
   3   5   1        815.61        890.17        13.86 o                         
   4   5   1        932.15        983.30        13.64 o                         
   5   5   1        149.00        159.90         4.59 o                         
   6   5   1        152.23        149.92         7.04 o                         
   7   5   1         67.52         67.01         5.36 o                         
   8   5   1        124.00        124.86         7.77 o                         
   9   5   1        473.79        457.10        10.71 o                         
  10   5   1        400.65        391.29        14.08 o                         
  11   5   1         14.80         18.34         7.63 o                         
  12   5   1        413.67        405.58        18.92 o                         
  13   5   1         21.64         34.41         5.53 o                         
  14   5   1         47.60         42.41         8.39 o                         
  15   5   1        100.52        126.70         8.95 o                         
   1   6   1         20.98         22.08         2.61 o                         
   2   6   1        562.83        580.97         9.39 o                         
   3   6   1         30.06         31.83         3.11 o                         
   4   6   1          2.15          3.14         2.06 o                         
   5   6   1         65.89         69.20         3.75 o                         
   6   6   1         35.24         33.44         3.35 o                         
   7   6   1        209.80        215.30         6.26 o                         
   8   6   1         38.76         45.58         3.70 o                         
   9   6   1        497.61        473.31        13.36 o                         
  10   6   1        111.92        117.84         6.13 o                         
  11   6   1         54.62         59.66         7.29 o                         
  12   6   1        111.12        103.28         8.78 o                         
  13   6   1        112.15        117.92         7.78 o                         
  14   6   1         94.20         83.40         7.79 o                         
  15   6   1        102.33        104.12         9.05 o                         
   0   7   1       1291.81       1430.90        26.65 o                         
   1   7   1        416.91        434.40         8.22 o                         
   2   7   1         50.18         51.10         3.41 o                         
   3   7   1         10.53          9.42         2.48 o                         
   4   7   1        212.36        239.71         9.26 o                         
   5   7   1         96.13         78.97         6.23 o                         
   6   7   1        188.67        192.48         6.17 o                         
   7   7   1        278.02        258.87         7.21 o                         
   8   7   1        173.83        178.11         6.56 o                         
   9   7   1        136.42        129.10         6.39 o                         
  10   7   1         51.25         49.86         4.59 o                         
  11   7   1        216.43        197.70         8.39 o                         
  12   7   1         94.57         93.36         7.44 o                         
  13   7   1         11.00          7.58        13.64 o                         
  14   7   1          5.23         24.09         6.74 o                         
   1   8   1        193.64        195.34         6.88 o                         
   2   8   1        142.25        140.86         5.29 o                         
   3   8   1         37.37         39.67         3.44 o                         
   4   8   1         41.88         39.25         3.45 o                         
   5   8   1        322.24        319.53         7.95 o                         
   6   8   1        325.84        326.87         8.19 o                         
   7   8   1         40.17         33.07         4.59 o                         
   8   8   1        209.24        192.50         7.22 o                         
   9   8   1        192.30        191.03         7.66 o                         
  10   8   1          0.98         -0.98         4.00 o                         
  11   8   1         15.81          8.44         5.83 o                         
  12   8   1         70.48         52.60         7.72 o                         
  13   8   1         27.50         29.78         6.79 o                         
   0   9   1        193.05        186.91         8.99 o                         
   1   9   1         47.72         46.75         3.78 o                         
   2   9   1        230.20        231.71         7.05 o                         
   3   9   1        476.21        497.80        10.25 o                         
   4   9   1         54.95         48.10         4.11 o                         
   5   9   1        124.24        121.46         6.94 o                         
   6   9   1        115.64        116.30         7.14 o                         
   7   9   1        110.38        106.80         7.98 o                         
   8   9   1         40.58         46.26         9.77 o                         
   9   9   1         20.13         20.70         4.65 o                         
  10   9   1         37.91         39.90         5.98 o                         
  11   9   1         24.87         38.71         8.48 o                         
  12   9   1         32.11         44.13         7.24 o                         
   1  10   1         80.77         74.14         4.83 o                         
   2  10   1         95.65         96.09         5.73 o                         
   3  10   1        266.03        265.02         8.17 o                         
   4  10   1          4.66          1.12         3.27 o                         
   5  10   1        336.11        321.15        10.59 o                         
   6  10   1        184.95        179.27        14.05 o                         
   7  10   1         58.09         62.87         6.41 o                         
   8  10   1         36.02         44.50         6.25 o                         
   9  10   1         99.58         86.98         8.66 o                         
  10  10   1         72.83         66.69         7.33 o                         
  11  10   1         95.34        104.22        14.25 o                         
   0  11   1       1652.62       1609.97        33.83 o                         
   1  11   1        282.57        277.82         8.98 o                         
   2  11   1         63.54         59.85         5.30 o                         
   3  11   1        600.89        601.65        13.25 o                         
   4  11   1        139.00        141.60         7.80 o                         
   5  11   1         22.98         28.41         6.38 o                         
   6  11   1         25.92         15.85         7.52 o                         
   7  11   1          5.70         12.29        10.79 o                         
   8  11   1          5.06         15.53         5.85 o                         
   9  11   1          9.89         13.01         6.18 o                         
  10  11   1          9.95         10.83         6.99 o                         
   1  12   1         35.95         38.18         5.26 o                         
   2  12   1        452.97        451.43        12.67 o                         
   3  12   1         70.55         75.14         6.22 o                         
   4  12   1        101.61         86.43         6.71 o                         
   5  12   1         24.97         42.49         8.02 o                         
   6  12   1         50.42         42.61         8.50 o                         
   7  12   1         47.30         55.16         7.25 o                         
   8  12   1        107.83        118.94         9.12 o                         
   9  12   1         34.75         52.08         8.50 o                         
   0  13   1        410.97        376.95        17.51 o                         
   1  13   1         60.80         71.30         7.14 o                         
   2  13   1        161.48        159.14        10.01 o                         
   3  13   1        432.46        426.12        14.94 o                         
   4  13   1         78.52         71.75        10.92 o                         
   5  13   1          9.78         16.11        12.08 o                         
   6  13   1         73.01         68.22        10.71 o                         
   7  13   1         90.68        115.02         9.77 o                         
   1  14   1         12.37         20.31         9.12 o                         
   2  14   1         13.11         12.98         9.31 o                         
   3  14   1          4.15          9.13         8.92 o                         
   4  14   1        202.52        271.05        23.60 o                         
   2   0   2        456.80        425.49         8.46 o                         
   4   0   2        206.50        197.85         9.77 o                         
   6   0   2        728.38        787.52        23.97 o                         
   8   0   2         36.74         35.40         6.82 o                         
  10   0   2         67.04         58.45         9.22 o                         
  12   0   2        116.02        111.74        13.28 o                         
  14   0   2        556.68        516.47        28.03 o                         
  16   0   2        120.55         96.25        17.15 o                         
   1   1   2        242.22        230.19         3.98 o                         
   2   1   2       1379.04       1267.24        17.65 o                         
   3   1   2        577.13        582.13        12.58 o                         
   4   1   2         75.45         80.63         3.33 o                         
   5   1   2       1530.38       1552.99        28.29 o                         
   6   1   2         57.97         61.00         5.08 o                         
   7   1   2        210.44        221.14         8.67 o                         
   8   1   2        759.93        781.33        29.13 o                         
   9   1   2         56.12         59.44         6.13 o                         
  10   1   2        140.43        142.43        14.20 o                         
  11   1   2         84.68         97.29         8.21 o                         
  12   1   2         17.00         26.86         9.04 o                         
  13   1   2         33.98         30.06        10.33 o                         
  14   1   2        112.04        139.31        11.80 o                         
  15   1   2         55.12         72.56        10.29 o                         
  16   1   2        214.52        199.86        16.16 o                         
   0   2   2         95.65         89.43         4.04 o                         
   1   2   2        320.75        315.01         5.06 o                         
   2   2   2        846.10        834.26         9.28 o                         
   3   2   2        124.88        138.55         4.67 o                         
   4   2   2         20.95         24.65         2.31 o                         
   5   2   2         17.96         23.50         6.82 o                         
   6   2   2        193.49        210.30         7.95 o                         
   7   2   2          9.60         11.89         3.39 o                         
   8   2   2        113.97        129.70         7.62 o                         
   9   2   2        229.77        249.38        10.56 o                         
  10   2   2         58.42         73.12         8.85 o                         
  11   2   2        144.14        153.94        10.42 o                         
  12   2   2         55.92         58.24         8.21 o                         
  13   2   2        154.29        159.17        25.72 o                         
  14   2   2        257.19        276.32        15.37 o                         
  15   2   2         93.09         89.73        11.23 o                         
   1   3   2        669.71        697.22         9.56 o                         
   2   3   2         64.30         63.22         1.93 o                         
   3   3   2        570.85        608.47         8.51 o                         
   4   3   2        693.48        739.18         9.99 o                         
   5   3   2       1999.39       1987.06        24.01 o                         
   6   3   2       2001.33       2036.32        34.07 o                         
   7   3   2          9.54          9.75         1.75 o                         
   8   3   2        113.92        113.42         4.55 o                         
   9   3   2        173.13        185.66         6.07 o                         
  10   3   2         79.29         89.81         5.04 o                         
  11   3   2        384.20        373.97        14.21 o                         
  12   3   2        268.22        256.68        18.90 o                         
  13   3   2        316.59        314.71        18.20 o                         
  14   3   2         73.13         61.00        14.94 o                         
  15   3   2         76.20         98.64        11.66 o                         
   0   4   2       1095.14       1223.48        19.41 o                         
   1   4   2        928.25        991.95        13.06 o                         
   2   4   2        105.13        108.20         3.30 o                         
   3   4   2         97.49        104.35         3.18 o                         
   4   4   2        315.14        338.69         6.09 o                         
   5   4   2        153.98        162.82         4.14 o                         
   6   4   2        326.01        338.21         7.31 o                         
   7   4   2        752.03        775.00        13.34 o                         
   8   4   2        394.13        399.09        11.07 o                         
   9   4   2        201.80        184.38         6.47 o                         
  10   4   2         62.95         67.18         4.67 o                         
  11   4   2        206.45        211.56         7.69 o                         
  12   4   2        113.56        114.31         6.59 o                         
  13   4   2         72.35         71.34         9.32 o                         
  14   4   2         19.48         19.38        10.14 o                         
  15   4   2         29.08         30.84         9.89 o                         
   1   5   2        145.25        154.81         4.56 o                         
   2   5   2        717.65        756.39         9.87 o                         
   3   5   2        740.02        810.08        11.66 o                         
   4   5   2          8.30          6.76         1.66 o                         
   5   5   2        189.27        208.19         5.11 o                         
   6   5   2        196.89        189.98         5.76 o                         
   7   5   2        153.47        159.76         7.24 o                         
   8   5   2        313.08        308.61        10.63 o                         
   9   5   2       1341.20       1340.43        21.76 o                         
  10   5   2        742.60        723.86        14.21 o                         
  11   5   2         79.01         80.89         5.69 o                         
  12   5   2         52.54         52.74         5.01 o                         
  13   5   2         38.69         40.03         5.15 o                         
  14   5   2        105.34        109.47         8.25 o                         
  15   5   2          4.39         13.80         9.34 o                         
   0   6   2        739.15        786.34        16.65 o                         
   1   6   2         56.27         56.29         3.19 o                         
   2   6   2        633.45        693.93         9.54 o                         
   3   6   2        473.95        514.59         7.97 o                         
   4   6   2         78.29         77.47         3.38 o                         
   5   6   2        229.31        235.19         7.24 o                         
   6   6   2        124.36        127.11         4.76 o                         
   7   6   2         46.77         54.47         4.34 o                         
   8   6   2        120.83        109.52         6.35 o                         
   9   6   2        256.65        251.51         8.03 o                         
  10   6   2        481.16        463.83        11.36 o                         
  11   6   2        168.69        163.60         7.71 o                         
  12   6   2        298.22        269.04        16.60 o                         
  13   6   2         22.72         24.28         5.33 o                         
  14   6   2         43.15         48.17         8.29 o                         
   1   7   2        127.18        131.80         4.69 o                         
   2   7   2        139.56        147.30         5.09 o                         
   3   7   2        161.79        167.22         5.42 o                         
   4   7   2        341.46        341.93         6.81 o                         
   5   7   2        269.70        273.67         6.28 o                         
   6   7   2        129.21        119.98         6.41 o                         
   7   7   2          1.15         -1.44         3.59 o                         
   8   7   2        281.91        285.02         8.70 o                         
   9   7   2          1.82         -3.94         3.94 o                         
  10   7   2        162.31        153.78         9.08 o                         
  11   7   2        157.42        143.42         9.35 o                         
  12   7   2        235.35        215.84         9.68 o                         
  13   7   2        187.26        175.82        11.15 o                         
  14   7   2         67.88         49.42        10.78 o                         
   0   8   2        122.19        109.39         7.74 o                         
   1   8   2         13.64         16.14         2.76 o                         
   2   8   2        284.27        290.38         9.58 o                         
   3   8   2        240.32        242.72         6.77 o                         
   4   8   2        375.86        376.93         7.62 o                         
   5   8   2        200.84        189.69         7.14 o                         
   6   8   2        460.63        447.93         8.76 o                         
   7   8   2        111.24        121.11         6.06 o                         
   8   8   2         15.59         16.90         3.62 o                         
   9   8   2         17.56         17.95         4.09 o                         
  10   8   2        113.89        115.78         8.27 o                         
  11   8   2         16.53         27.54         7.93 o                         
  12   8   2         29.02         27.35         6.24 o                         
  13   8   2        168.00        172.13        14.67 o                         
   1   9   2        476.17        478.47        16.02 o                         
   2   9   2         33.26         33.56         3.64 o                         
   3   9   2        113.85        127.63         5.83 o                         
   4   9   2        358.05        326.75         8.85 o                         
   5   9   2        365.64        348.20         8.03 o                         
   6   9   2         41.09         41.09         4.28 o                         
   7   9   2         60.15         62.71         5.03 o                         
   8   9   2        112.59        116.03         6.58 o                         
   9   9   2         11.47         16.21         6.03 o                         
  10   9   2         14.27         16.53         8.76 o                         
  11   9   2         42.63         50.95         6.64 o                         
  12   9   2         29.96         39.19         6.93 o                         
   0  10   2        515.68        535.30        15.88 o                         
   1  10   2        512.74        523.85        11.16 o                         
   2  10   2        447.81        433.99        10.17 o                         
   3  10   2        376.33        370.35        10.64 o                         
   4  10   2        120.69        120.52         6.83 o                         
   5  10   2         64.32         55.84         6.57 o                         
   6  10   2          5.17          2.43         3.83 o                         
   7  10   2        136.63        135.82         7.43 o                         
   8  10   2         51.89         57.18         8.31 o                         
   9  10   2         16.73         19.05         6.59 o                         
  10  10   2         83.76        106.10         8.08 o                         
  11  10   2          7.91         14.32        11.72 o                         
   1  11   2         28.43         28.68        10.89 o                         
   2  11   2        208.34        197.98        10.88 o                         
   3  11   2        201.07        201.08         8.66 o                         
   4  11   2         39.44         39.12         5.11 o                         
   5  11   2         70.89         76.91         5.88 o                         
   6  11   2        102.88        110.83        16.39 o                         
   7  11   2        114.34        109.92        16.33 o                         
   8  11   2          7.20         10.93         6.28 o                         
   9  11   2         19.24         28.74         6.83 o                         
  10  11   2         42.48         60.19         8.07 o                         
   0  12   2        911.54        885.87        23.85 o                         
   1  12   2         27.98         32.35        10.83 o                         
   2  12   2        565.41        538.39        15.60 o                         
   3  12   2          6.92         13.06         5.14 o                         
   4  12   2          5.34          6.17         5.30 o                         
   5  12   2         10.70          8.94         7.03 o                         
   6  12   2         27.26         45.13         7.31 o                         
   7  12   2         76.42         88.18         8.44 o                         
   8  12   2         16.54         27.70         7.57 o                         
   1  13   2         99.28        109.48         7.95 o                         
   2  13   2          8.76         26.76         7.02 o                         
   3  13   2         50.02         47.23         7.90 o                         
   4  13   2         21.58         22.05         7.27 o                         
   5  13   2         44.14         50.56         9.13 o                         
   6  13   2          5.74          5.03        14.27 o                         
   0  14   2        192.62        182.18        20.10 o                         
   1  14   2        143.99        147.08        18.44 o                         
   2  14   2         47.66         40.48        10.11 o                         
   2   0   3         29.21         29.62         2.83 o                         
   4   0   3        133.74        138.52         5.35 o                         
   6   0   3       2105.00       2141.31        55.50 o                         
   8   0   3          5.61          7.93         5.53 o                         
  10   0   3         69.70         76.15        11.25 o                         
  12   0   3         23.64         25.63        11.25 o                         
  14   0   3         75.15         80.02        15.86 o                         
   0   1   3        761.54        770.08        14.86 o                         
   1   1   3        114.98        117.16         3.57 o                         
   2   1   3        546.27        556.43         8.14 o                         
   3   1   3        833.50        882.19        11.60 o                         
   4   1   3        165.34        165.28         4.85 o                         
   5   1   3        264.52        281.74         6.64 o                         
   6   1   3        117.81        114.89         6.97 o                         
   7   1   3        119.55        107.98         7.16 o                         
   8   1   3         69.80         60.40         6.82 o                         
   9   1   3        138.24        123.11         8.73 o                         
  10   1   3        527.96        514.04        32.82 o                         
  11   1   3          4.65          1.88         5.41 o                         
  12   1   3        142.56        114.41        10.14 o                         
  13   1   3         10.92          6.95         7.56 o                         
  14   1   3        208.75        233.62        24.52 o                         
  15   1   3         35.83         34.97        10.76 o                         
   1   2   3         68.81         66.05         2.65 o                         
   2   2   3        968.54       1024.94        13.30 o                         
   3   2   3        430.60        466.47         9.18 o                         
   4   2   3         70.89         76.37         4.66 o                         
   5   2   3        133.10        136.47         5.07 o                         
   6   2   3        203.16        211.36         9.06 o                         
   7   2   3        101.96        109.07         7.56 o                         
   8   2   3         60.37         57.14         6.25 o                         
   9   2   3        218.01        213.04        15.21 o                         
  10   2   3          3.17         13.96         5.47 o                         
  11   2   3        161.20        173.38        11.60 o                         
  12   2   3         22.20         28.58         7.03 o                         
  13   2   3          0.86         -0.74         7.27 o                         
  14   2   3         40.18         53.57        10.10 o                         
  15   2   3          7.52         10.27        12.91 o                         
   0   3   3        495.13        558.76        12.09 o                         
   1   3   3        899.87        940.94        12.64 o                         
   2   3   3        741.69        794.80        11.07 o                         
   3   3   3       1083.23       1182.77        13.18 o                         
   4   3   3        202.84        214.47         6.21 o                         
   5   3   3         57.32         65.16         4.12 o                         
   6   3   3         33.41         50.48         6.33 o                         
   7   3   3        206.87        193.05         9.25 o                         
   8   3   3          5.73          5.72         6.36 o                         
   9   3   3        113.30        132.79        13.64 o                         
  10   3   3        151.88        173.10        21.20 o                         
  11   3   3         73.39         61.46         8.71 o                         
  12   3   3         29.46         26.00         7.56 o                         
  13   3   3        254.81        254.06        19.18 o                         
  14   3   3         78.22         66.07        10.62 o                         
  15   3   3          8.29          2.39        10.30 o                         
   1   4   3         81.89         84.77         2.85 o                         
   2   4   3        218.59        239.87         4.39 o                         
   3   4   3        242.86        266.63         4.45 o                         
   4   4   3         77.59         83.46         4.61 o                         
   5   4   3        335.15        333.61         8.54 o                         
   6   4   3         77.47         82.16         5.20 o                         
   7   4   3        141.15        134.76         8.59 o                         
   8   4   3        368.98        347.39        12.71 o                         
   9   4   3        111.51        100.62         8.52 o                         
  10   4   3        477.70        478.34        40.75 o                         
  11   4   3        258.53        266.35        30.89 o                         
  12   4   3         22.24         37.04        11.43 o                         
  13   4   3         27.91         17.80         8.47 o                         
  14   4   3         27.26         19.37         9.84 o                         
   0   5   3       1975.78       2098.51        29.39 o                         
   1   5   3        298.02        349.82         5.87 o                         
   2   5   3        786.81        753.36         9.92 o                         
   3   5   3         56.76         61.45         2.74 o                         
   4   5   3         16.32         17.63         1.52 o                         
   5   5   3         17.86         18.34         1.30 o                         
   6   5   3        206.10        229.84         8.15 o                         
   7   5   3        167.29        158.48         9.00 o                         
   8   5   3        310.42        304.17        13.37 o                         
   9   5   3        258.04        253.88        17.89 o                         
  10   5   3        209.46        197.43        13.84 o                         
  11   5   3        228.12        243.02        13.69 o                         
  12   5   3        131.65        128.92        16.59 o                         
  13   5   3          6.41         -2.62         7.82 o                         
  14   5   3         37.84         59.95        10.68 o                         
   1   6   3        201.35        203.95         4.30 o                         
   2   6   3        145.07        148.02         3.79 o                         
   3   6   3        183.57        179.53         4.31 o                         
   4   6   3         96.11         95.50         4.02 o                         
   5   6   3        181.79        173.57         5.06 o                         
   6   6   3        273.05        268.80         6.28 o                         
   7   6   3       1032.08       1011.11        16.96 o                         
   8   6   3        382.99        353.28        13.67 o                         
   9   6   3        164.04        171.78        10.87 o                         
  10   6   3        380.28        366.56        21.76 o                         
  11   6   3         31.05         28.21         7.65 o                         
  12   6   3        131.36        113.53        21.48 o                         
  13   6   3        323.35        313.04        18.81 o                         
   0   7   3        130.68        131.78         9.11 o                         
   1   7   3        173.35        168.38         4.33 o                         
   2   7   3         57.76         60.83         3.40 o                         
   3   7   3        371.80        372.61         7.18 o                         
   4   7   3        101.57        110.48         4.71 o                         
   5   7   3        431.34        426.54         7.93 o                         
   6   7   3        217.15        205.16         6.19 o                         
   7   7   3        483.65        459.54         9.27 o                         
   8   7   3        214.56        189.65         7.41 o                         
   9   7   3         68.37         62.64         4.95 o                         
  10   7   3         61.89         58.26         4.41 o                         
  11   7   3         33.66         34.28         3.34 o                         
  12   7   3        196.33        209.30        29.04 o                         
  13   7   3        239.47        237.52        17.99 o                         
   1   8   3        195.10        200.21         5.68 o                         
   2   8   3        170.54        170.69         5.41 o                         
   3   8   3        581.25        586.66         9.79 o                         
   4   8   3        123.84        119.72         5.12 o                         
   5   8   3        321.83        304.55         7.25 o                         
   6   8   3        469.67        453.78         8.88 o                         
   7   8   3         52.88         54.96         4.88 o                         
   8   8   3          1.79         -0.99         3.12 o                         
   9   8   3         24.97         36.85         4.12 o                         
  10   8   3         72.59         72.12         5.87 o                         
  11   8   3         30.03         30.25         4.74 o                         
  12   8   3        141.98        154.21        13.94 o                         
   0   9   3        118.96        112.74         6.32 o                         
   1   9   3         40.01         48.93         3.72 o                         
   2   9   3         96.94        101.62         4.96 o                         
   3   9   3        106.78        116.57         5.82 o                         
   4   9   3        350.53        346.12         7.99 o                         
   5   9   3         94.82         97.05         5.14 o                         
   6   9   3         54.90         59.22         8.94 o                         
   7   9   3         85.85         86.96         5.49 o                         
   8   9   3         10.46         18.22         4.39 o                         
   9   9   3         15.72         15.57         4.68 o                         
  10   9   3          5.81         11.95         4.86 o                         
  11   9   3         63.36         69.93        12.09 o                         
   1  10   3         45.56         47.13         4.03 o                         
   2  10   3         58.71         60.16         4.79 o                         
   3  10   3         11.00          5.39         3.35 o                         
   4  10   3        207.57        184.06         7.30 o                         
   5  10   3        213.87        218.91         8.95 o                         
   6  10   3         66.65         63.68         5.03 o                         
   7  10   3         48.88         51.54         6.39 o                         
   8  10   3          7.81         20.83         6.56 o                         
   9  10   3          7.28          8.38         5.50 o                         
  10  10   3         90.94        106.85         9.32 o                         
   0  11   3        126.43        116.42         9.38 o                         
   1  11   3         40.12         42.96         5.03 o                         
   2  11   3          6.40          5.17         3.76 o                         
   3  11   3         13.32         19.14         4.26 o                         
   4  11   3          9.77          8.03         4.13 o                         
   5  11   3          1.71          3.24         5.38 o                         
   6  11   3          4.98         -2.18         7.53 o                         
   7  11   3         10.80         22.17         6.18 o                         
   8  11   3        130.12        147.73        10.19 o                         
   9  11   3         38.50         35.66        12.35 o                         
   1  12   3         14.57         17.58         4.67 o                         
   2  12   3         56.10         72.00         5.87 o                         
   3  12   3          0.94         11.20         5.02 o                         
   4  12   3         67.04         72.04         6.30 o                         
   5  12   3         27.17         29.83         5.83 o                         
   6  12   3         70.40         70.38         7.09 o                         
   7  12   3          9.66         14.36         6.99 o                         
   0  13   3        138.93        126.03        17.89 o                         
   1  13   3          0.99          0.25         5.25 o                         
   2  13   3          0.54          8.28         5.73 o                         
   3  13   3          8.73          9.80         6.04 o                         
   4  13   3          0.66         -2.97         6.02 o                         
   0   0   4        223.07        233.07        10.33 o                         
   2   0   4         78.14         77.00         4.60 o                         
   4   0   4         55.97         52.10         3.68 o                         
   6   0   4        144.41        163.92        12.72 o                         
   8   0   4        478.53        478.30        22.13 o                         
  10   0   4        535.11        498.40        25.08 o                         
  12   0   4        676.54        694.41        31.90 o                         
  14   0   4        138.24        158.02        20.28 o                         
   1   1   4        121.87        109.61         4.74 o                         
   2   1   4         58.84         61.72         5.12 o                         
   3   1   4        123.66        119.59         7.96 o                         
   4   1   4        546.61        565.78         8.67 o                         
   5   1   4        215.18        223.17         8.94 o                         
   6   1   4        304.83        308.21        11.47 o                         
   7   1   4        212.36        221.04        10.50 o                         
   8   1   4        209.40        215.51        10.95 o                         
   9   1   4        194.24        172.27        11.14 o                         
  10   1   4         52.54         57.12         8.21 o                         
  11   1   4         80.29         93.84         9.90 o                         
  12   1   4         61.49         57.60         9.45 o                         
  13   1   4          5.99         24.98        14.75 o                         
  14   1   4         24.25         31.42        10.36 o                         
   0   2   4        635.21        671.47        14.59 o                         
   1   2   4         50.65         57.32         3.10 o                         
   2   2   4         11.34          8.32         1.71 o                         
   3   2   4        130.89        128.52         3.63 o                         
   4   2   4         37.65         35.47         3.27 o                         
   5   2   4         90.80        103.27         5.15 o                         
   6   2   4         83.45         86.43         4.91 o                         
   7   2   4        233.79        226.42        11.62 o                         
   8   2   4        238.80        235.74        11.47 o                         
   9   2   4        249.18        234.75        11.73 o                         
  11   2   4          1.28         -2.18         6.38 o                         
  12   2   4        180.01        184.53        14.54 o                         
  13   2   4         36.96         25.20        18.25 o                         
  14   2   4         88.61         96.08        12.19 o                         
   1   3   4        329.69        347.65         6.79 o                         
   2   3   4        222.26        227.31         5.32 o                         
   3   3   4        213.66        218.21         4.42 o                         
   4   3   4         77.75         81.86         4.94 o                         
   5   3   4         28.78         27.85         3.44 o                         
   6   3   4        255.89        243.89         7.70 o                         
   7   3   4        165.17        164.67        13.09 o                         
   8   3   4         18.79         22.20         5.66 o                         
   9   3   4         14.13         16.57         5.93 o                         
  10   3   4         44.64         50.63         8.01 o                         
  11   3   4        117.07        124.94        11.21 o                         
  12   3   4        189.30        188.28        25.35 o                         
  13   3   4         83.97         64.10        11.21 o                         
  14   3   4         35.75         43.44        14.20 o                         
   0   4   4        354.48        363.38        10.11 o                         
   1   4   4        291.04        305.42         6.47 o                         
   2   4   4          9.41         11.06         1.62 o                         
   3   4   4        310.49        311.89         5.87 o                         
   4   4   4        185.65        205.36         7.05 o                         
   5   4   4        130.59        132.03         8.78 o                         
   6   4   4        167.18        167.95         7.29 o                         
   7   4   4         15.74         17.54         4.53 o                         
   8   4   4         79.68         70.23         7.63 o                         
   9   4   4         26.25         14.61         6.19 o                         
  10   4   4          3.63          2.56         6.78 o                         
  11   4   4        296.06        288.33        17.89 o                         
  12   4   4         50.95         26.50         9.25 o                         
  13   4   4        230.41        247.83        17.54 o                         
   1   5   4        125.51        129.72         4.02 o                         
   2   5   4         98.63         99.08         3.50 o                         
   3   5   4        147.68        140.97         3.78 o                         
   4   5   4         14.29         14.64         1.37 o                         
   5   5   4        299.61        300.54        10.60 o                         
   6   5   4        136.21        126.06         7.00 o                         
   7   5   4        331.19        334.45        12.64 o                         
   8   5   4          0.16          3.39         5.54 o                         
   9   5   4        298.70        292.17        15.57 o                         
  10   5   4        489.74        515.61        26.00 o                         
  11   5   4         50.14         47.45         9.45 o                         
  12   5   4         55.16         67.13        15.95 o                         
  13   5   4        114.10        118.97        13.49 o                         
   0   6   4        770.54        783.69        14.16 o                         
   1   6   4         45.21         43.07         2.86 o                         
   2   6   4        417.88        414.37         7.12 o                         
   3   6   4         53.89         58.72         4.27 o                         
   4   6   4         97.33         86.74         3.38 o                         
   5   6   4        199.69        185.46         8.15 o                         
   6   6   4        346.83        316.55        10.16 o                         
   7   6   4          1.09         10.11         4.15 o                         
   8   6   4        331.46        325.82        15.19 o                         
   9   6   4        173.78        189.21        12.97 o                         
  10   6   4          6.75          9.82         8.30 o                         
  11   6   4         75.10         80.11        10.69 o                         
  12   6   4         46.46         44.44        10.47 o                         
   1   7   4        436.57        415.39         6.94 o                         
   2   7   4        293.74        289.98         5.77 o                         
   3   7   4         74.18         78.59         6.24 o                         
   4   7   4        583.17        578.82         8.94 o                         
   5   7   4        352.09        336.07         8.64 o                         
   6   7   4         38.03         37.00         5.27 o                         
   7   7   4         22.24         21.88         5.29 o                         
   8   7   4        147.32        140.09        11.62 o                         
   9   7   4        104.45        105.81        10.63 o                         
  10   7   4        267.04        272.72        16.04 o                         
  11   7   4         43.60         43.77        10.22 o                         
  12   7   4         96.35         85.11        22.77 o                         
   0   8   4        363.38        368.18         9.85 o                         
   1   8   4        172.41        185.27         5.22 o                         
   2   8   4        389.18        386.85         7.12 o                         
   3   8   4        604.08        592.20        10.48 o                         
   4   8   4        118.42        124.22         4.49 o                         
   5   8   4         13.57         15.66         2.40 o                         
   6   8   4         13.64         13.14         2.20 o                         
   7   8   4         12.62         10.48         5.17 o                         
   8   8   4         21.92         25.09         7.85 o                         
   9   8   4        107.52         99.18        18.16 o                         
  10   8   4         21.74         27.77         9.38 o                         
  11   8   4         43.06         48.67         9.92 o                         
   1   9   4        246.68        237.08         6.34 o                         
   2   9   4          9.88         15.84         3.30 o                         
   3   9   4        352.37        327.72         7.06 o                         
   4   9   4        167.75        169.82         5.40 o                         
   5   9   4        204.02        213.69         7.05 o                         
   6   9   4         27.49         25.87         2.96 o                         
   7   9   4        117.83        127.21         7.10 o                         
   8   9   4        125.11        111.20        10.82 o                         
   9   9   4         23.67         34.01        16.04 o                         
  10   9   4         40.01         25.27        10.10 o                         
   0  10   4        780.37        766.34        21.59 o                         
   1  10   4        391.42        397.24         8.30 o                         
   2  10   4         16.98         22.00         3.34 o                         
   3  10   4         25.70         21.42         3.37 o                         
   4  10   4         52.30         57.89         4.32 o                         
   5  10   4         63.45         61.25         5.70 o                         
   6  10   4         24.32         26.01         3.68 o                         
   7  10   4         13.84         19.43         3.88 o                         
   8  10   4          4.80          2.92         4.86 o                         
   9  10   4         32.57         27.22        20.74 o                         
   1  11   4         27.61         39.55         6.10 o                         
   2  11   4         27.67         26.71         4.17 o                         
   3  11   4         85.32         88.43         5.04 o                         
   4  11   4         18.32         20.42         3.88 o                         
   5  11   4         46.96         38.49         7.82 o                         
   6  11   4         86.65         96.73         6.43 o                         
   7  11   4         39.13         48.05         8.57 o                         
   0  12   4         82.75         93.35         8.24 o                         
   1  12   4         10.30         -2.94         4.87 o                         
   2  12   4        136.31        153.96         7.23 o                         
   3  12   4          7.29         11.54         4.56 o                         
   4  12   4         77.86         75.76         5.79 o                         
   5  12   4         11.68         19.03         4.91 o                         
   2   0   5         74.11         69.21         5.30 o                         
   4   0   5          9.31          9.40         2.95 o                         
   6   0   5        336.46        289.49        17.52 o                         
   8   0   5        670.79        633.01        27.47 o                         
  10   0   5        117.64         81.50        14.20 o                         
  12   0   5         12.01          4.61        13.09 o                         
   0   1   5         80.60         79.75        13.09 o                         
   1   1   5        467.94        474.56         8.77 o                         
   2   1   5        261.44        260.66         6.17 o                         
   3   1   5         27.70         30.65         2.62 o                         
   4   1   5          4.99          5.99         1.85 o                         
   5   1   5         52.24         43.57         2.66 o                         
   6   1   5          6.51          8.74         2.78 o                         
   7   1   5         51.19         54.52         7.43 o                         
   8   1   5         18.07         17.78         6.78 o                         
   9   1   5         23.60         30.02         7.69 o                         
  10   1   5         36.19         37.53         7.75 o                         
  11   1   5         25.76         16.43        11.71 o                         
  12   1   5          3.03          7.13         9.16 o                         
  13   1   5         17.86          7.10         9.78 o                         
   1   2   5         10.05         12.22         2.37 o                         
   2   2   5        188.88        197.32         5.58 o                         
   3   2   5        414.24        391.77         7.62 o                         
   4   2   5        285.41        279.89         5.81 o                         
   5   2   5        240.72        229.24         7.67 o                         
   6   2   5        161.17        167.51         6.94 o                         
   7   2   5         11.96          8.36         5.40 o                         
   8   2   5        385.40        384.82        17.19 o                         
   9   2   5         27.62         23.41         9.40 o                         
  10   2   5        245.80        231.01        16.78 o                         
  11   2   5         81.96         88.70        34.39 o                         
  12   2   5          1.61         14.26         9.34 o                         
   0   3   5        289.93        268.41        13.92 o                         
   1   3   5         73.68         76.79         4.07 o                         
   2   3   5        246.99        243.43         6.14 o                         
   3   3   5        258.69        243.05         5.88 o                         
   4   3   5        134.66        155.41         6.86 o                         
   5   3   5         97.70         94.24         6.10 o                         
   6   3   5        324.97        292.37         9.23 o                         
   7   3   5          9.70          5.35         3.68 o                         
   8   3   5         55.56         46.52         7.76 o                         
   9   3   5         61.94         50.70         8.01 o                         
  10   3   5         15.36         14.33         7.61 o                         
  11   3   5         29.16         31.38         8.99 o                         
  12   3   5         58.85         63.00        15.12 o                         
   1   4   5         58.53         60.69         4.74 o                         
   2   4   5        260.90        254.30         6.57 o                         
   3   4   5         78.93         83.86         3.76 o                         
   4   4   5        268.25        275.24         8.89 o                         
   5   4   5        729.28        713.99        15.06 o                         
   6   4   5        177.63        167.12         7.94 o                         
   7   4   5        265.30        250.60        14.56 o                         
   8   4   5         22.06         20.28         7.62 o                         
   9   4   5         36.23         31.81         7.89 o                         
  10   4   5         71.13         65.73        11.16 o                         
  11   4   5         99.72        122.07        17.89 o                         
  12   4   5        137.94        139.02        13.49 o                         
   0   5   5        213.59        208.46        10.42 o                         
   1   5   5         46.62         40.29         3.51 o                         
   2   5   5        173.33        157.55         4.65 o                         
   3   5   5        329.27        307.54         6.11 o                         
   4   5   5        345.25        333.58        10.23 o                         
   5   5   5        157.11        141.70         7.78 o                         
   6   5   5         41.66         50.25         6.54 o                         
   7   5   5         44.32         35.78         7.04 o                         
   8   5   5         58.55         35.82         8.09 o                         
   9   5   5         87.03         88.74        10.42 o                         
  10   5   5         18.53         16.41         9.13 o                         
  11   5   5         34.62         27.47        15.30 o                         
   1   6   5        174.57        172.59         5.96 o                         
   2   6   5        159.67        149.04         5.29 o                         
   3   6   5         64.92         57.25         3.42 o                         
   4   6   5        155.47        142.64         4.66 o                         
   5   6   5         14.57         16.02         5.79 o                         
   6   6   5        105.99        117.44         8.87 o                         
   7   6   5        212.72        193.15        17.62 o                         
   8   6   5        120.34        137.14         9.18 o                         
   9   6   5         54.27         47.55        20.47 o                         
  10   6   5         15.40         -1.78         8.34 o                         
  11   6   5          0.40        -13.37        18.90 o                         
   0   7   5        590.02        532.28        12.12 o                         
   1   7   5         31.44         26.81         2.82 o                         
   2   7   5         87.56         83.70         4.04 o                         
   3   7   5         22.51         17.42         2.67 o                         
   4   7   5         44.43         40.95         2.67 o                         
   5   7   5          1.10          3.35         4.56 o                         
   6   7   5         46.85         44.82         9.13 o                         
   7   7   5         77.57         74.75         7.37 o                         
   8   7   5        101.58         89.01         7.87 o                         
   9   7   5          5.63         22.97        11.99 o                         
  10   7   5         26.46         29.18        10.41 o                         
   1   8   5        138.49        138.73         6.32 o                         
   2   8   5        154.56        152.67         7.61 o                         
   3   8   5         20.64         18.71         2.80 o                         
   4   8   5         34.81         40.80         4.47 o                         
   5   8   5         23.11         26.75         6.70 o                         
   6   8   5         62.46         72.95         7.53 o                         
   7   8   5         67.70         83.60        11.89 o                         
   8   8   5         37.85         49.71         7.39 o                         
   9   8   5         40.81         47.15        10.43 o                         
   0   9   5        467.52        480.64        15.62 o                         
   1   9   5        234.02        212.28         6.95 o                         
   2   9   5         37.11         37.02         4.20 o                         
   3   9   5         34.07         35.00         3.44 o                         
   4   9   5         14.08         14.39         3.50 o                         
   5   9   5          5.94         11.88         2.79 o                         
   6   9   5         65.95         69.95        15.58 o                         
   7   9   5         58.98         85.20         8.37 o                         
   8   9   5         70.71         69.99        11.10 o                         
   1  10   5        230.47        253.47         7.68 o                         
   2  10   5        165.95        148.49         6.58 o                         
   3  10   5         78.46         81.88         5.15 o                         
   4  10   5          3.39          7.40         4.79 o                         
   5  10   5         12.84         12.33         4.15 o                         
   6  10   5         38.58         50.24         8.21 o                         
   0  11   5        217.55        247.83        13.25 o                         
   1  11   5          3.47         13.38         4.39 o                         
   2  11   5         43.18         42.97         5.18 o                         
   3  11   5        427.96        437.21         9.87 o                         
   4  11   5        113.80        136.23         8.64 o                         
   0   0   6       2738.95       2717.34        68.04 o                         
   2   0   6        381.23        395.90        12.05 o                         
   4   0   6        574.12        573.90        14.53 o                         
   6   0   6         59.86         52.37        11.43 o                         
   8   0   6         12.77         -1.66        10.14 o                         
  10   0   6        225.61        269.39        24.52 o                         
   1   1   6        198.21        204.86         6.50 o                         
   2   1   6        131.51        129.68        10.50 o                         
   3   1   6        301.27        309.20         7.37 o                         
   4   1   6        139.76        130.37         7.77 o                         
   5   1   6        305.45        289.30         7.07 o                         
   6   1   6        113.26        114.31         7.52 o                         
   7   1   6         97.02         79.95        10.05 o                         
   8   1   6         69.34         75.00        10.11 o                         
   9   1   6         21.49         29.47         9.06 o                         
  10   1   6         80.82         86.36        11.58 o                         
  11   1   6          2.07          1.86         9.84 o                         
   0   2   6        354.01        374.28        11.96 o                         
   1   2   6        440.08        446.34         9.28 o                         
   2   2   6        162.64        146.22         5.78 o                         
   3   2   6        332.64        329.83         7.56 o                         
   4   2   6        215.86        222.12         8.43 o                         
   5   2   6        114.59        117.20         7.62 o                         
   6   2   6         18.45         12.30         4.34 o                         
   7   2   6        172.98        158.70         9.24 o                         
   8   2   6         66.19         64.96        11.89 o                         
   9   2   6         57.36         74.95        17.79 o                         
  10   2   6         95.49        101.72        12.08 o                         
  11   2   6          9.18         10.41        10.20 o                         
   1   3   6        114.52        111.34         5.68 o                         
   2   3   6        179.30        175.96         6.26 o                         
   3   3   6        268.94        261.59         6.88 o                         
   4   3   6         33.95         27.75         4.59 o                         
   5   3   6         33.32         39.08         8.39 o                         
   6   3   6         91.65         90.88         6.83 o                         
   7   3   6        170.13        157.10         8.37 o                         
   8   3   6        140.10        137.57        11.80 o                         
   9   3   6         28.93          9.92         8.41 o                         
  10   3   6         61.52         77.18        11.57 o                         
   0   4   6        299.35        274.86        27.84 o                         
   1   4   6          6.13          6.16         3.19 o                         
   2   4   6        260.38        257.57         7.36 o                         
   3   4   6        112.07        110.29         4.10 o                         
   4   4   6          8.12          1.45         4.91 o                         
   5   4   6        119.62        106.03         7.38 o                         
   6   4   6        100.80         95.09         8.75 o                         
   7   4   6        143.25        147.32         8.92 o                         
   8   4   6         19.38         21.63        20.37 o                         
   9   4   6          6.16         23.62        17.06 o                         
  10   4   6          8.39         -6.68        14.38 o                         
   1   5   6         44.18         45.74         4.08 o                         
   2   5   6         17.04         22.74         2.92 o                         
   3   5   6         16.81         18.56         2.89 o                         
   4   5   6        211.91        214.44        14.30 o                         
   5   5   6         73.98         72.02         6.65 o                         
   6   5   6         13.69         14.67         5.72 o                         
   7   5   6          1.56         -1.70         5.41 o                         
   8   5   6         28.55         36.36         6.78 o                         
   9   5   6         19.83         13.30         9.91 o                         
   0   6   6         57.59         63.42         7.19 o                         
   1   6   6         90.54         95.82         5.04 o                         
   2   6   6        270.19        258.31         9.44 o                         
   3   6   6         54.26         52.91         3.28 o                         
   4   6   6         22.91         26.75         5.71 o                         
   5   6   6         78.30         83.80         7.16 o                         
   6   6   6         36.16         28.99         8.35 o                         
   7   6   6         78.95         93.82         7.78 o                         
   8   6   6          3.88          3.73         6.49 o                         
   9   6   6         50.32         58.35        11.00 o                         
   1   7   6        105.40        105.86         5.15 o                         
   2   7   6         71.52         81.72         4.75 o                         
   3   7   6          1.55          0.06         2.77 o                         
   4   7   6         23.97         18.00         5.65 o                         
   5   7   6         15.95         18.80         6.08 o                         
   6   7   6         32.87         29.53         6.87 o                         
   7   7   6         28.04         21.59         7.06 o                         
   8   7   6         16.05         27.41         8.50 o                         
   0   8   6         29.69         49.98         5.85 o                         
   1   8   6         83.56         80.54         4.57 o                         
   2   8   6         30.38         30.54         3.65 o                         
   3   8   6         11.18         15.57         4.62 o                         
   4   8   6          9.14          9.96         3.33 o                         
   5   8   6        119.24        142.70        11.21 o                         
   6   8   6          9.51         11.97         7.61 o                         
   1   9   6         49.73         57.49         6.97 o                         
   2   9   6         13.97         10.76         4.41 o                         
   3   9   6         93.81        114.96         5.79 o                         
   4   9   6         11.10          8.52         6.38 o                         
   5   9   6        103.84        153.96        17.89 o                         
   0  10   6         41.95         44.35         7.08 o                         
   2   0   7        189.33        175.40        10.36 o                         
   4   0   7        328.39        337.86        11.81 o                         
   6   0   7         56.80         38.54        12.54 o                         
   8   0   7         52.20         61.95        15.30 o                         
   0   1   7        436.50        423.12        19.82 o                         
   1   1   7         37.65         33.36         4.31 o                         
   2   1   7        230.38        237.06         7.76 o                         
   3   1   7        353.89        340.98         9.89 o                         
   4   1   7         13.22         15.47         3.46 o                         
   5   1   7         50.69         60.45         5.65 o                         
   6   1   7        133.36        108.39         8.73 o                         
   7   1   7         66.70         71.85        10.89 o                         
   8   1   7         65.97         66.11        11.07 o                         
   1   2   7        116.96        127.61         6.65 o                         
   2   2   7          5.00          3.78         4.82 o                         
   3   2   7         35.93         42.85         4.42 o                         
   4   2   7        136.54        132.11         5.46 o                         
   5   2   7        154.32        163.37         9.24 o                         
   6   2   7         33.59         36.20         6.77 o                         
   7   2   7         62.58         64.98         6.12 o                         
   8   2   7         94.79         97.06        12.15 o                         
   0   3   7         88.19         93.21         7.92 o                         
   1   3   7         30.97         43.52         4.46 o                         
   2   3   7         72.01         76.43         5.18 o                         
   3   3   7        170.25        154.11         6.59 o                         
   4   3   7         15.02         16.51         5.51 o                         
   5   3   7         77.23         86.80         7.18 o                         
   6   3   7        105.31         99.41         7.61 o                         
   7   3   7        101.83        115.12         8.78 o                         
   8   3   7        149.84        160.39        14.17 o                         
   1   4   7         40.18         41.99         4.68 o                         
   2   4   7         72.48         78.08         5.18 o                         
   3   4   7          0.36          2.58         2.70 o                         
   4   4   7          2.54          6.63         5.41 o                         
   5   4   7         13.96         16.02         6.07 o                         
   6   4   7         64.40         80.34         7.60 o                         
   7   4   7        104.78        111.36         9.95 o                         
   0   5   7        189.22        175.57        12.06 o                         
   1   5   7        107.02        115.09         6.86 o                         
   2   5   7         11.53         24.78         5.43 o                         
   3   5   7          2.47          4.89         3.90 o                         
   4   5   7         66.66         71.06         9.80 o                         
   5   5   7         56.36         64.42         7.63 o                         
   6   5   7         17.62         19.58         8.03 o                         
   1   6   7          3.77         10.86         4.63 o                         
   2   6   7         20.46         24.65         5.13 o                         
   3   6   7          3.27         -0.13         3.31 o                         
   4   6   7         60.37         75.36         8.55 o                         
   5   6   7         35.20         36.81         7.66 o                         
   0   7   7         22.40         15.76         6.50 o                         
   1   7   7         20.17         18.04         4.07 o                         
   2   7   7         22.66         24.18         5.78 o                         
   3   7   7         12.13          8.87         4.54 o                         
   0   0   8         67.10         43.70        11.25 o                         
   2   0   8         50.24         51.81         9.77 o                         
   1   1   8         16.34         15.19         5.08 o                         
   2   1   8         31.28         37.66         5.22 o                         
   3   1   8         45.58         53.96         5.23 o                         
   0   2   8         38.71         28.92         7.53 o                         
   1   2   8         39.67         49.06         6.15 o                         
   2   2   8         23.91         27.45         5.19 o                         
   3   2   8         70.31         85.25         5.77 o                         
   1   3   8         31.88         37.58         7.13 o                         
                                                                                
